# Supplementary material for: Association between 1400 metabolites and IgA nephropathy: A Mendelian randomization analysis
Source: Medicine (Baltimore). 2025 Jul 25;104(30):e43353. doi: 10.1097/MD.0000000000043353 (PMC12303432; doi:10.1097/MD.0000000000043353)
Supplement: Supplementary file 1 [file medi-104-e43353-s001.xlsx]

## Sheet: Supplement Table S1 exposure_in
chr.exposure	pos.exposure	effect_allele.exposure	other_allele.exposure	eaf.exposure	beta.exposure	se.exposure	pval.exposure	SNP	samplesize.exposure	id.exposure	exposure	sd	R2	F
1	39941043	T	C	0.249081	0.15573	0.017606	9.12983e-19	rs77692382	8240	GCST90199732	1-stearoyl-gpc (18:0) levels	1.59817489175622	0.00940797622594399	78.2389785999369
5	31674985	T	C	0.0870492	0.148702	0.0268745	3.14459e-08	rs404673	8240	GCST90199732	1-stearoyl-gpc (18:0) levels	2.43951784212782	0.00370271251333256	30.6163090755597
11	61814292	C	T	0.307997	-0.115438	0.0164192	2.05546e-12	rs174560	8240	GCST90199732	1-stearoyl-gpc (18:0) levels	1.49044377954809	0.005964495438489	49.4303404624838
6	160093251	G	A	0.0730517	-0.217948	0.029999	3.72496e-13	rs80254170	7489	GCST90199962	Acisoga levels	2.59608371734985	0.00700056973854793	52.7827751308056
6	160143444	G	C	0.171429	-0.202113	0.0208957	3.94767e-22	rs662138	7489	GCST90199962	Acisoga levels	1.8082931608596	0.0123416592222869	93.5566468506732
7	150857465	T	C	0.0752875	-0.268771	0.0298097	1.94708e-19	rs1049742	7489	GCST90199962	Acisoga levels	2.57970188303223	0.0107411728296242	81.2923360061621
10	133383872	A	G	0.0806042	0.345666	0.0286615	1.71153e-33	rs11101731	7489	GCST90199962	Acisoga levels	2.48033779342054	0.0190568666722515	145.450593339824
17	5045783	A	T	0.239891	-0.155551	0.0186276	6.79431e-17	rs34622244	7489	GCST90199962	Acisoga levels	1.61201403557805	0.00922779186779685	69.7319496319342
19	40847202	C	T	0.572078	-0.0967351	0.015704	7.27839e-10	rs56113850	7489	GCST90199962	Acisoga levels	1.35900859019507	0.0050424813637	37.944391858827
1	163798878	C	A	0.237469	-0.0996812	0.0179091	2.60727e-08	rs885256	8275	GCST90200059	Behenoyl dihydrosphingomyelin (d18:0/22:0) levels	1.62913758312573	0.00373072044101003	30.9798272833811
1	224122555	G	A	0.594952	0.121277	0.0152972	2.22602e-15	rs10799480	8275	GCST90200059	Behenoyl dihydrosphingomyelin (d18:0/22:0) levels	1.39154080532193	0.00754020061780125	62.8540115679255
8	125469835	G	A	0.510282	-0.118174	0.0151257	5.59525e-15	rs2954021	8275	GCST90200059	Behenoyl dihydrosphingomyelin (d18:0/22:0) levels	1.37593996019258	0.00732415182389552	61.0397726009128
12	120979185	G	A	0.317642	0.119032	0.0162114	2.09677e-13	rs2244608	8275	GCST90200059	Behenoyl dihydrosphingomyelin (d18:0/22:0) levels	1.4747028613992	0.00647444337367964	53.9121210050538
4	47543124	A	C	0.176799	0.300353	0.0198764	1.36982e-51	rs35818294	8232	GCST90200105	Glycosyl-N-behenoyl-sphingadienine (d18:2/22:0) levels	1.80339312184968	0.0269962336527625	228.343415150714
4	48036699	A	G	0.368972	0.163258	0.015626	1.49884e-25	rs11722463	8232	GCST90200105	Glycosyl-N-behenoyl-sphingadienine (d18:2/22:0) levels	1.4177527581465	0.0130897433375949	109.157430415942
9	35739879	A	G	0.425369	0.103985	0.0153983	1.44811e-11	rs3750434	8232	GCST90200105	Glycosyl-N-behenoyl-sphingadienine (d18:2/22:0) levels	1.39709345294811	0.00551056560777078	45.6032546787889
10	70865984	G	A	0.324848	0.0986998	0.0161334	9.49297e-10	rs10823631	8232	GCST90200105	Glycosyl-N-behenoyl-sphingadienine (d18:2/22:0) levels	1.46378934777171	0.00452699893915709	37.4266315907705
4	47543124	A	C	0.188629	0.189918	0.0247935	1.85955e-14	rs35818294	5309	GCST90200119	Glycosyl ceramide (d18:1/23:1, d17:1/24:1) levels	1.8065259374571	0.0109353371380152	58.6754702402557
14	63765502	A	G	0.167425	0.158287	0.0254379	4.89283e-10	rs7160525	5309	GCST90200119	Glycosyl ceramide (d18:1/23:1, d17:1/24:1) levels	1.85347878050456	0.00724305579305358	38.7193434586769
20	12978039	G	A	0.607793	-0.111924	0.0196085	1.14337e-08	rs438568	5309	GCST90200119	Glycosyl ceramide (d18:1/23:1, d17:1/24:1) levels	1.42873187910652	0.00610169594593754	32.5804966695357
3	45772602	A	G	0.0991962	0.221212	0.025695	7.35966e-18	rs17279437	8219	GCST90200192	N,N-dimethylalanine levels	2.32947531269919	0.0089393729485186	74.1173905137508
5	151460503	T	G	0.341091	0.116618	0.0164717	1.44287e-12	rs36039116	8219	GCST90200192	N,N-dimethylalanine levels	1.49330291917444	0.00606317113276446	50.1249936122252
10	59653595	G	A	0.165834	-0.14051	0.0210071	2.25178e-11	rs12356193	8219	GCST90200192	N,N-dimethylalanine levels	1.90447639001375	0.00541515401069179	44.7385868438345
10	88675831	A	T	0.019186	0.31165	0.0565641	3.59473e-08	rs860081	8219	GCST90200192	N,N-dimethylalanine levels	5.12802780833035	0.00368076193479293	30.356556074263
17	39274266	C	T	0.738465	-0.0998628	0.0176105	1.42274e-08	rs644173	8219	GCST90200192	N,N-dimethylalanine levels	1.59654504745239	0.00389811439186043	32.1561543258818
1	119711883	G	A	0.581234	0.182917	0.0153145	6.97391e-33	rs561931	8271	GCST90200415	Serine levels	1.39277778977041	0.016959802117543	142.660090616896
2	210675783	A	C	0.309908	0.205086	0.016246	1.56139e-36	rs1047891	8271	GCST90200415	Serine levels	1.47749309299096	0.0189075848415625	159.359930460406
7	56103796	T	C	0.501395	-0.148474	0.0150358	5.35888e-23	rs816411	8271	GCST90200415	Serine levels	1.36743140758301	0.011654762269248	97.5096813596078
3	45772602	A	G	0.0977125	-0.216828	0.0258147	4.48743e-17	rs17279437	8139	GCST90200458	X-11315 levels	2.32890946862185	0.00859573523582603	70.5499260995755
8	143606566	G	C	0.544493	0.132857	0.0154229	7.04051e-18	rs2242090	8139	GCST90200458	X-11315 levels	1.39139861565728	0.00903711627536768	74.2056199484265
19	35800075	T	C	0.0543585	0.45683	0.0340325	4.41382e-41	rs3761097	8139	GCST90200458	X-11315 levels	3.07028985387679	0.0216643219909557	180.18619989322
19	35812762	C	G	0.172021	-0.203638	0.0204146	1.9587e-23	rs3848666	8139	GCST90200458	X-11315 levels	1.84173185193427	0.0120807261238288	99.5029361902257
4	68488644	C	T	0.640157	-0.0913249	0.0162689	1.98295e-08	rs36124964	8231	GCST90200562	X-21286 levels	1.47599365494758	0.00381465369870388	31.510988796597
7	17269655	A	C	0.49513	-0.0925506	0.0151659	1.04396e-09	rs12670403	8231	GCST90200562	X-21286 levels	1.37592413571719	0.00450519957854418	37.2410657656319
15	74735539	T	C	0.250426	-0.102191	0.017392	4.20888e-09	rs2472297	8231	GCST90200562	X-21286 levels	1.57788674383937	0.0041779277976826	34.5244083324006
19	40847202	C	T	0.576068	-0.136846	0.0151338	1.53232e-19	rs56113850	8231	GCST90200562	X-21286 levels	1.37301186775047	0.00983846227287487	81.7651493809073
4	68670996	A	G	0.30733	-0.110345	0.0179819	8.43761e-10	rs75187800	6916	GCST90200587	X-21733 levels	1.49541960671604	0.00541683851504265	37.6559979530392
7	17244953	C	T	0.623168	-0.0934541	0.0169071	3.2482e-08	rs4410790	6916	GCST90200587	X-21733 levels	1.4060365608033	0.00439960978250122	30.5533247426391
19	40847202	C	T	0.573864	-0.0956838	0.0164799	6.39448e-09	rs56113850	6916	GCST90200587	X-21733 levels	1.3705095444152	0.00485205772704268	33.7106933549499
1	147647471	A	G	0.582446	0.0798784	0.0144201	3.03537e-08	rs1344	7807	GCST90200624	X-24328 levels	1.27412008471183	0.00391602284654515	30.6847203833459
2	33515921	A	T	0.83943	0.109419	0.0198835	3.73359e-08	rs3856497	7807	GCST90200624	X-24328 levels	1.75685097221015	0.00386496107773526	30.2830640756908
2	218989595	T	G	0.0212559	-0.336294	0.0493003	9.02019e-12	rs146199923	7807	GCST90200624	X-24328 levels	4.35603792014746	0.00592631570527074	46.5306493979416
3	12022000	G	T	0.752096	0.107925	0.0163559	4.153e-11	rs2623901	7807	GCST90200624	X-24328 levels	1.44516200952408	0.00554761492300368	43.5406814079804
5	50259824	C	T	0.653583	0.117954	0.0147703	1.39537e-15	rs7293380	7807	GCST90200624	X-24328 levels	1.30506278647298	0.00810474987777365	63.7744487517492
7	73627755	T	C	0.190015	-0.145503	0.0179037	4.40195e-16	rs62466318	7807	GCST90200624	X-24328 levels	1.58192132930112	0.00839123264393125	66.0477931841095
2	210675783	A	C	0.310004	-0.0975934	0.0159272	8.92775e-10	rs1047891	8261	GCST90200801	5-methylthioadenosine (MTA) to phosphate ratio	1.44762390018203	0.00452548064290861	37.5458576819433
6	42951484	C	T	0.580273	0.0903349	0.0148411	1.15195e-09	rs9471975	8261	GCST90200801	5-methylthioadenosine (MTA) to phosphate ratio	1.34890822398109	0.00446588601300682	37.0492101307392
6	149588355	T	C	0.306899	-0.114751	0.0157678	3.39874e-13	rs9322188	8261	GCST90200801	5-methylthioadenosine (MTA) to phosphate ratio	1.43313602725465	0.00637187375678808	52.9627774892833
6	160143444	G	C	0.175365	-0.12591	0.0193196	7.16357e-11	rs662138	8261	GCST90200801	5-methylthioadenosine (MTA) to phosphate ratio	1.75595928361274	0.00511645277361783	42.4741001850082
1	119711883	G	A	0.581933	-0.166232	0.0156802	2.93738e-26	rs561931	8226	GCST90200863	Phosphate to serine ratio	1.42215178381249	0.0134818056530797	112.389584222851
2	210675783	A	C	0.310389	-0.182614	0.0166433	5.19756e-28	rs1047891	8226	GCST90200863	Phosphate to serine ratio	1.50950235223571	0.0144276194473888	120.389678806539
7	56008905	C	T	0.755476	-0.151077	0.0179899	4.54629e-17	rs6951810	8226	GCST90200863	Phosphate to serine ratio	1.6316353347284	0.0085025211055492	70.5243685036948

## Sheet: Supplement Table S2 outcome
SNP	effect_allele.outcome	other_allele.outcome	beta.outcome	se.outcome	pval.outcome	samplesize.outcome	outcome	eaf.outcome	id.outcome	mr_keep.outcome	pval_origin.outcome	data_source.outcome
rs114200864	A	G	0.219147	0.123322	0.0755649	1e+05	exposure	NA	ID	TRUE	reported	textfile
rs1801133	A	G	-0.101246	0.065859	0.124217	1e+05	exposure	NA	ID	TRUE	reported	textfile
rs72639855	C	T	-0.125156	0.105397	0.235041	1e+05	exposure	NA	ID	TRUE	reported	textfile
rs6690813	A	C	0.00318997	0.0581914	0.956283	1e+05	exposure	NA	ID	TRUE	reported	textfile
rs140527149	C	A	0.00791353	0.0582324	0.891904	1e+05	exposure	NA	ID	TRUE	reported	textfile
rs61757683	T	G	0.171349	0.151359	0.257604	1e+05	exposure	NA	ID	TRUE	reported	textfile
rs6704070	T	C	-0.000992725	0.0561262	0.985888	1e+05	exposure	NA	ID	TRUE	reported	textfile
rs532545	T	C	0.0556575	0.0688798	0.419068	1e+05	exposure	NA	ID	TRUE	reported	textfile
rs66731853	A	G	0.0694611	0.0702747	0.322946	1e+05	exposure	NA	ID	TRUE	reported	textfile
rs56704741	C	T	-0.00484145	0.0585653	0.934116	1e+05	exposure	NA	ID	TRUE	reported	textfile
rs12740648	T	C	-0.0645377	0.0831966	0.437911	1e+05	exposure	NA	ID	TRUE	reported	textfile
rs4654748	T	C	0.0526187	0.0556361	0.344269	1e+05	exposure	NA	ID	TRUE	reported	textfile
rs12132412	G	A	0.0625529	0.0568959	0.271581	1e+05	exposure	NA	ID	TRUE	reported	textfile
rs1697421	T	C	0.110141	0.0559498	0.0490027	1e+05	exposure	NA	ID	TRUE	reported	textfile
rs56702468	C	T	-0.0752114	0.0575316	0.191109	1e+05	exposure	NA	ID	TRUE	reported	textfile
rs1256335	A	G	0.0140002	0.0697287	0.84087	1e+05	exposure	NA	ID	TRUE	reported	textfile
rs1780318	T	A	-0.0533891	0.104897	0.610775	1e+05	exposure	NA	ID	TRUE	reported	textfile
rs2275370	G	A	-0.0260926	0.071637	0.715683	1e+05	exposure	NA	ID	TRUE	reported	textfile
rs61778392	A	G	0.0481843	0.104183	0.643726	1e+05	exposure	NA	ID	TRUE	reported	textfile
rs6689014	T	C	-0.568576	0.693125	0.412041	1e+05	exposure	NA	ID	TRUE	reported	textfile
rs12096570	C	T	-0.0481131	0.0690718	0.486074	1e+05	exposure	NA	ID	TRUE	reported	textfile
rs10798945	T	C	-0.11714	0.0655783	0.074056	1e+05	exposure	NA	ID	TRUE	reported	textfile
rs77320796	G	A	-0.118799	0.0659538	0.0716638	1e+05	exposure	NA	ID	TRUE	reported	textfile
rs61781291	A	T	-0.122201	0.0659337	0.0638249	1e+05	exposure	NA	ID	TRUE	reported	textfile
rs77692382	T	C	-0.119573	0.069515	0.0854142	1e+05	exposure	NA	ID	TRUE	reported	textfile
rs7515857	T	G	-0.119284	0.069151	0.0845298	1e+05	exposure	NA	ID	TRUE	reported	textfile
rs1492701	G	C	-0.140413	0.0655085	0.0320782	1e+05	exposure	NA	ID	TRUE	reported	textfile
rs74071929	A	T	-0.0682363	0.188054	0.716714	1e+05	exposure	NA	ID	TRUE	reported	textfile
rs72688441	A	G	-0.154953	0.0871227	0.0753113	1e+05	exposure	NA	ID	TRUE	reported	textfile
rs72692616	A	G	-0.148195	0.0874944	0.0903109	1e+05	exposure	NA	ID	TRUE	reported	textfile
rs12076680	A	G	0.122871	0.05655	0.0297968	1e+05	exposure	NA	ID	TRUE	reported	textfile
rs324420	A	C	-0.051052	0.0615888	0.407151	1e+05	exposure	NA	ID	TRUE	reported	textfile
rs2065996	A	G	-0.0372551	0.0689366	0.588903	1e+05	exposure	NA	ID	TRUE	reported	textfile
rs12566735	T	C	0.0543038	0.0817482	0.50651	1e+05	exposure	NA	ID	TRUE	reported	textfile
rs12095130	A	T	0.0481749	0.0892169	0.589214	1e+05	exposure	NA	ID	TRUE	reported	textfile
rs6687264	C	T	0.0837563	0.0908676	0.356664	1e+05	exposure	NA	ID	TRUE	reported	textfile
rs12406866	T	G	-0.0186759	0.0659454	0.777021	1e+05	exposure	NA	ID	TRUE	reported	textfile
rs4284207	C	T	-0.0186759	0.0659454	0.777021	1e+05	exposure	NA	ID	TRUE	reported	textfile
rs111790575	G	A	-0.0969221	0.081397	0.233758	1e+05	exposure	NA	ID	TRUE	reported	textfile
rs12132488	C	T	-0.0683584	0.0802243	0.394163	1e+05	exposure	NA	ID	TRUE	reported	textfile
rs11585983	C	T	-0.0187014	0.0659464	0.77673	1e+05	exposure	NA	ID	TRUE	reported	textfile
rs1126743	A	G	-0.0187169	0.0659512	0.776565	1e+05	exposure	NA	ID	TRUE	reported	textfile
rs4660978	C	G	-0.0187014	0.0659464	0.77673	1e+05	exposure	NA	ID	TRUE	reported	textfile
rs1126742	G	A	0.0416343	0.0833828	0.617557	1e+05	exposure	NA	ID	TRUE	reported	textfile
rs11576656	A	T	0.0120702	0.0925129	0.896194	1e+05	exposure	NA	ID	TRUE	reported	textfile
rs7549319	T	C	-0.0886111	0.0569263	0.119567	1e+05	exposure	NA	ID	TRUE	reported	textfile
rs11581518	G	A	-0.00891139	0.0803784	0.911721	1e+05	exposure	NA	ID	TRUE	reported	textfile
rs11578832	A	G	-0.00880198	0.080375	0.912797	1e+05	exposure	NA	ID	TRUE	reported	textfile
rs12737375	C	T	-0.0889854	0.0572109	0.119852	1e+05	exposure	NA	ID	TRUE	reported	textfile
rs1799822	G	A	-0.0141655	0.0802344	0.859861	1e+05	exposure	NA	ID	TRUE	reported	textfile
rs1056438	C	T	-0.0885834	0.0572147	0.121559	1e+05	exposure	NA	ID	TRUE	reported	textfile
rs1134688	G	T	-0.0136013	0.0802519	0.865417	1e+05	exposure	NA	ID	TRUE	reported	textfile
rs17785370	T	A	-0.102637	0.0577766	0.0756589	1e+05	exposure	NA	ID	TRUE	reported	textfile
rs5174	T	C	-0.119384	0.056453	0.0344509	1e+05	exposure	NA	ID	TRUE	reported	textfile
rs11591147	T	G	-0.0757063	0.150458	0.614844	1e+05	exposure	NA	ID	TRUE	reported	textfile
rs631106	A	C	0.101072	0.0631762	0.109633	1e+05	exposure	NA	ID	TRUE	reported	textfile
rs10493322	T	C	0.100572	0.0631436	0.111217	1e+05	exposure	NA	ID	TRUE	reported	textfile
rs1979722	A	G	0.101848	0.0631634	0.106865	1e+05	exposure	NA	ID	TRUE	reported	textfile
rs1168041	C	T	-0.0700721	0.0629344	0.26553	1e+05	exposure	NA	ID	TRUE	reported	textfile
rs11207979	A	G	0.100505	0.0631332	0.111397	1e+05	exposure	NA	ID	TRUE	reported	textfile
rs10889340	C	A	-0.100505	0.0631332	0.111398	1e+05	exposure	NA	ID	TRUE	reported	textfile
rs7555577	C	A	-0.105831	0.0633257	0.0946804	1e+05	exposure	NA	ID	TRUE	reported	textfile
rs12239737	A	T	0.069975	0.0640092	0.274305	1e+05	exposure	NA	ID	TRUE	reported	textfile
rs116068903	T	C	-0.141741	0.373797	0.704545	1e+05	exposure	NA	ID	TRUE	reported	textfile
rs72670481	T	C	0.0138	0.137299	0.919939	1e+05	exposure	NA	ID	TRUE	reported	textfile
rs28941785	T	C	0.0586335	0.423907	0.88999	1e+05	exposure	NA	ID	TRUE	reported	textfile
rs149556176	C	T	-0.0748878	0.486642	0.877699	1e+05	exposure	NA	ID	TRUE	reported	textfile
rs76596883	C	T	-0.358093	0.157222	0.0227489	1e+05	exposure	NA	ID	TRUE	reported	textfile
rs12145550	C	T	-0.0657446	0.0707975	0.353082	1e+05	exposure	NA	ID	TRUE	reported	textfile
rs211718	C	T	0.111529	0.0634288	0.0786901	1e+05	exposure	NA	ID	TRUE	reported	textfile
rs7513363	G	A	-0.0667359	0.0619992	0.281749	1e+05	exposure	NA	ID	TRUE	reported	textfile
rs12087626	A	C	-0.107807	0.0634918	0.0895138	1e+05	exposure	NA	ID	TRUE	reported	textfile
rs150404394	G	C	-0.0659044	0.0619466	0.287378	1e+05	exposure	NA	ID	TRUE	reported	textfile
rs7524467	G	C	-0.106432	0.0633406	0.0928966	1e+05	exposure	NA	ID	TRUE	reported	textfile
rs7541058	T	C	-0.060179	0.0618276	0.330386	1e+05	exposure	NA	ID	TRUE	reported	textfile
rs7539246	G	C	-0.102107	0.0632537	0.106473	1e+05	exposure	NA	ID	TRUE	reported	textfile
rs12123977	A	G	-0.100449	0.063235	0.112171	1e+05	exposure	NA	ID	TRUE	reported	textfile
rs4646961	A	G	-0.100001	0.0632306	0.113757	1e+05	exposure	NA	ID	TRUE	reported	textfile
rs77773255	A	G	-0.0993718	0.0632273	0.116029	1e+05	exposure	NA	ID	TRUE	reported	textfile
rs2185152	T	C	-0.0952275	0.0631671	0.13167	1e+05	exposure	NA	ID	TRUE	reported	textfile
rs12136754	A	C	-0.0532321	0.0617378	0.388562	1e+05	exposure	NA	ID	TRUE	reported	textfile
rs12094842	A	G	-0.0895107	0.0631492	0.156352	1e+05	exposure	NA	ID	TRUE	reported	textfile
rs6683437	A	G	-0.0643139	0.0674675	0.340459	1e+05	exposure	NA	ID	TRUE	reported	textfile
rs72720588	T	C	0.0365344	0.137285	0.790147	1e+05	exposure	NA	ID	TRUE	reported	textfile
rs233074	C	T	0.0689472	0.0568124	0.224903	1e+05	exposure	NA	ID	TRUE	reported	textfile
rs11161609	T	G	-0.0981876	0.0558231	0.0785941	1e+05	exposure	NA	ID	TRUE	reported	textfile
rs113864403	C	A	0.0267467	0.229798	0.907342	1e+05	exposure	NA	ID	TRUE	reported	textfile
rs490379	C	A	-0.0382103	0.0957576	0.68987	1e+05	exposure	NA	ID	TRUE	reported	textfile
rs7530513	A	G	2.05053e-05	0.0559221	0.999707	1e+05	exposure	NA	ID	TRUE	reported	textfile
rs2765527	C	T	-0.000167793	0.0558809	0.997604	1e+05	exposure	NA	ID	TRUE	reported	textfile
rs10801699	C	T	0.000193277	0.0558842	0.997241	1e+05	exposure	NA	ID	TRUE	reported	textfile
rs35179427	A	G	-0.00338413	0.094502	0.971434	1e+05	exposure	NA	ID	TRUE	reported	textfile
rs78177403	C	A	0.135731	0.180068	0.450985	1e+05	exposure	NA	ID	TRUE	reported	textfile
rs1777451	A	G	-0.0261651	0.0557437	0.638796	1e+05	exposure	NA	ID	TRUE	reported	textfile
rs10802092	T	A	-0.0137012	0.0572526	0.810864	1e+05	exposure	NA	ID	TRUE	reported	textfile
rs561931	G	A	-0.0772067	0.0571039	0.176363	1e+05	exposure	NA	ID	TRUE	reported	textfile
rs532303	G	A	-0.133281	0.058842	0.0235088	1e+05	exposure	NA	ID	TRUE	reported	textfile
rs662602	G	C	-0.133036	0.0588386	0.0237575	1e+05	exposure	NA	ID	TRUE	reported	textfile
rs483180	G	C	0.131995	0.0588232	0.024837	1e+05	exposure	NA	ID	TRUE	reported	textfile
rs2582788	G	T	0.0424925	0.0646548	0.511039	1e+05	exposure	NA	ID	TRUE	reported	textfile
rs1163541	A	G	0.0472181	0.0645361	0.464379	1e+05	exposure	NA	ID	TRUE	reported	textfile
rs1344	A	G	-0.0989345	0.0562692	0.0787082	1e+05	exposure	NA	ID	TRUE	reported	textfile
rs10888445	T	A	0.00103717	0.0584243	0.985836	1e+05	exposure	NA	ID	TRUE	reported	textfile
rs2338201	C	G	0.00119374	0.0584134	0.983695	1e+05	exposure	NA	ID	TRUE	reported	textfile
rs7542137	T	C	0.0144806	0.0578416	0.802317	1e+05	exposure	NA	ID	TRUE	reported	textfile
rs28415528	A	G	0.00765344	0.062428	0.902427	1e+05	exposure	NA	ID	TRUE	reported	textfile
rs10788817	G	C	0.0144819	0.0578415	0.8023	1e+05	exposure	NA	ID	TRUE	reported	textfile
rs3007670	G	T	0.0182096	0.0582872	0.754729	1e+05	exposure	NA	ID	TRUE	reported	textfile
rs2999541	C	G	0.0182137	0.0582874	0.754675	1e+05	exposure	NA	ID	TRUE	reported	textfile
rs2130525	C	T	0.024903	0.0576695	0.665869	1e+05	exposure	NA	ID	TRUE	reported	textfile
rs2999545	T	A	0.0156578	0.0579465	0.786997	1e+05	exposure	NA	ID	TRUE	reported	textfile
rs7538652	T	G	0.00646748	0.0624154	0.917471	1e+05	exposure	NA	ID	TRUE	reported	textfile
rs16833670	G	A	0.00541706	0.0623983	0.930819	1e+05	exposure	NA	ID	TRUE	reported	textfile
rs6682605	T	C	0.00996801	0.0627005	0.873686	1e+05	exposure	NA	ID	TRUE	reported	textfile
rs6693388	C	T	0.0107246	0.0627074	0.864203	1e+05	exposure	NA	ID	TRUE	reported	textfile
rs7554832	A	T	0.0169826	0.0625108	0.785872	1e+05	exposure	NA	ID	TRUE	reported	textfile
rs2012674	G	C	0.0427218	0.0638947	0.503733	1e+05	exposure	NA	ID	TRUE	reported	textfile
rs1570805	T	C	-0.0458522	0.0843033	0.586513	1e+05	exposure	NA	ID	TRUE	reported	textfile
rs885256	C	A	-0.0033998	0.0611446	0.955658	1e+05	exposure	NA	ID	TRUE	reported	textfile
rs12408101	G	T	-0.0330135	0.0600623	0.582556	1e+05	exposure	NA	ID	TRUE	reported	textfile
rs16864042	T	G	0.0304559	0.0556388	0.584113	1e+05	exposure	NA	ID	TRUE	reported	textfile
rs909530	T	C	0.0459538	0.060904	0.450532	1e+05	exposure	NA	ID	TRUE	reported	textfile
rs2236872	A	G	0.0451321	0.0609098	0.458714	1e+05	exposure	NA	ID	TRUE	reported	textfile
rs2235193	T	C	0.0440683	0.0609126	0.469392	1e+05	exposure	NA	ID	TRUE	reported	textfile
rs10912697	A	G	0.0879951	0.0589946	0.13581	1e+05	exposure	NA	ID	TRUE	reported	textfile
rs7519001	A	T	0.0556677	0.0617379	0.367228	1e+05	exposure	NA	ID	TRUE	reported	textfile
rs6425192	C	T	0.0493882	0.0610859	0.4188	1e+05	exposure	NA	ID	TRUE	reported	textfile
rs147824896	C	A	-0.196156	0.381187	0.606838	1e+05	exposure	NA	ID	TRUE	reported	textfile
rs73045704	T	C	-0.171217	0.376472	0.649258	1e+05	exposure	NA	ID	TRUE	reported	textfile
rs58423714	C	A	-0.137403	0.356188	0.699674	1e+05	exposure	NA	ID	TRUE	reported	textfile
rs116400211	G	A	-0.0320028	0.378157	0.932557	1e+05	exposure	NA	ID	TRUE	reported	textfile
rs12120553	T	G	0.0226477	0.0833495	0.785838	1e+05	exposure	NA	ID	TRUE	reported	textfile
rs17712208	A	T	0.0801041	0.210811	0.70396	1e+05	exposure	NA	ID	TRUE	reported	textfile
rs12080335	C	T	-0.0486781	0.0914957	0.594708	1e+05	exposure	NA	ID	TRUE	reported	textfile
rs10799480	G	A	-0.0530385	0.0589506	0.368275	1e+05	exposure	NA	ID	TRUE	reported	textfile
rs6682551	C	T	0.0431415	0.0590003	0.464652	1e+05	exposure	NA	ID	TRUE	reported	textfile
rs10864726	T	C	0.00993529	0.0557109	0.858459	1e+05	exposure	NA	ID	TRUE	reported	textfile
rs78237766	A	G	-0.0947225	0.23398	0.685602	1e+05	exposure	NA	ID	TRUE	reported	textfile
rs11586345	A	G	0.216607	0.180629	0.230458	1e+05	exposure	NA	ID	TRUE	reported	textfile
rs61825638	T	C	0.0348948	0.0653597	0.593418	1e+05	exposure	NA	ID	TRUE	reported	textfile
rs12127631	T	C	0.0845386	0.0934413	0.365612	1e+05	exposure	NA	ID	TRUE	reported	textfile
rs3811444	T	C	0.031739	0.0583881	0.586727	1e+05	exposure	NA	ID	TRUE	reported	textfile
rs7580212	C	T	-0.0621402	0.0571079	0.276543	1e+05	exposure	NA	ID	TRUE	reported	textfile
rs35940501	T	C	0.0453946	0.104859	0.665079	1e+05	exposure	NA	ID	TRUE	reported	textfile
rs4665710	C	A	0.0194168	0.0627024	0.756815	1e+05	exposure	NA	ID	TRUE	reported	textfile
rs80051818	C	T	-0.00348732	0.0580742	0.952116	1e+05	exposure	NA	ID	TRUE	reported	textfile
rs4665972	C	T	-0.0024942	0.0573618	0.965317	1e+05	exposure	NA	ID	TRUE	reported	textfile
rs1260338	G	A	0.0213405	0.0558576	0.702423	1e+05	exposure	NA	ID	TRUE	reported	textfile
rs1728911	G	T	0.021387	0.0558377	0.701704	1e+05	exposure	NA	ID	TRUE	reported	textfile
rs780108	C	T	0.0226387	0.0556857	0.684343	1e+05	exposure	NA	ID	TRUE	reported	textfile
rs1260326	C	T	-0.0104977	0.058309	0.857125	1e+05	exposure	NA	ID	TRUE	reported	textfile
rs780094	C	T	-0.00655792	0.0580577	0.910066	1e+05	exposure	NA	ID	TRUE	reported	textfile
rs780093	C	T	-0.00138114	0.0581855	0.981063	1e+05	exposure	NA	ID	TRUE	reported	textfile
rs6753534	T	C	0.00215288	0.0568384	0.969786	1e+05	exposure	NA	ID	TRUE	reported	textfile
rs72790679	A	G	-0.443996	0.303981	0.144124	1e+05	exposure	NA	ID	TRUE	reported	textfile
rs112115240	G	A	-0.210059	0.210811	0.319041	1e+05	exposure	NA	ID	TRUE	reported	textfile
rs72794638	C	T	-0.447489	0.303369	0.140195	1e+05	exposure	NA	ID	TRUE	reported	textfile
rs9282858	T	C	-0.0489362	0.182304	0.788368	1e+05	exposure	NA	ID	TRUE	reported	textfile
rs55834920	T	C	-0.130337	0.110767	0.239326	1e+05	exposure	NA	ID	TRUE	reported	textfile
rs635304	T	C	0.0241579	0.058621	0.680263	1e+05	exposure	NA	ID	TRUE	reported	textfile
rs112881196	G	C	-0.0425507	0.182019	0.815163	1e+05	exposure	NA	ID	TRUE	reported	textfile
rs62142079	T	C	0.0283035	0.0555655	0.610492	1e+05	exposure	NA	ID	TRUE	reported	textfile
rs191237582	G	A	0.216445	0.200776	0.281014	1e+05	exposure	NA	ID	TRUE	reported	textfile
rs138529890	A	G	-0.0607959	0.183915	0.740974	1e+05	exposure	NA	ID	TRUE	reported	textfile
rs72787511	C	G	-0.0461727	0.18683	0.804802	1e+05	exposure	NA	ID	TRUE	reported	textfile
rs150886780	A	C	0.020876	0.119903	0.861781	1e+05	exposure	NA	ID	TRUE	reported	textfile
rs72787520	G	C	-0.0465429	0.186843	0.803282	1e+05	exposure	NA	ID	TRUE	reported	textfile
rs3856497	A	T	-0.0974659	0.0811535	0.229748	1e+05	exposure	NA	ID	TRUE	reported	textfile
rs77234600	A	G	-0.0404913	0.102555	0.692971	1e+05	exposure	NA	ID	TRUE	reported	textfile
rs4299376	T	G	0.0221251	0.0675536	0.743274	1e+05	exposure	NA	ID	TRUE	reported	textfile
rs147592063	T	G	0.0842772	0.216892	0.697596	1e+05	exposure	NA	ID	TRUE	reported	textfile
rs78603490	A	G	0.00502185	0.132018	0.969656	1e+05	exposure	NA	ID	TRUE	reported	textfile
rs17596628	C	G	-0.0124026	0.186976	0.947113	1e+05	exposure	NA	ID	TRUE	reported	textfile
rs2160387	C	T	0.0214343	0.0564093	0.703962	1e+05	exposure	NA	ID	TRUE	reported	textfile
rs11891502	G	A	0.0441174	0.0919986	0.631552	1e+05	exposure	NA	ID	TRUE	reported	textfile
rs74710463	C	T	-0.0494602	0.093546	0.596995	1e+05	exposure	NA	ID	TRUE	reported	textfile
rs2706762	T	C	0.115904	0.107209	0.279654	1e+05	exposure	NA	ID	TRUE	reported	textfile
rs72848112	T	G	-0.0698754	0.161602	0.665455	1e+05	exposure	NA	ID	TRUE	reported	textfile
rs142564956	G	A	-0.0895637	0.12632	0.478312	1e+05	exposure	NA	ID	TRUE	reported	textfile
rs149251158	T	A	-0.12912	0.122251	0.290881	1e+05	exposure	NA	ID	TRUE	reported	textfile
rs523355	C	G	-0.124019	0.140643	0.377888	1e+05	exposure	NA	ID	TRUE	reported	textfile
rs7609407	G	A	-0.101396	0.0951122	0.286393	1e+05	exposure	NA	ID	TRUE	reported	textfile
rs56014217	T	C	0.0584345	0.068531	0.393841	1e+05	exposure	NA	ID	TRUE	reported	textfile
rs11899740	A	G	0.0594145	0.0685572	0.386138	1e+05	exposure	NA	ID	TRUE	reported	textfile
rs10179134	G	A	0.0593834	0.0685488	0.38633	1e+05	exposure	NA	ID	TRUE	reported	textfile
rs17349321	T	C	0.0512789	0.0831638	0.537498	1e+05	exposure	NA	ID	TRUE	reported	textfile
rs62151652	C	A	0.0568365	0.0684868	0.406601	1e+05	exposure	NA	ID	TRUE	reported	textfile
rs13411311	A	G	0.0542837	0.0685462	0.428403	1e+05	exposure	NA	ID	TRUE	reported	textfile
rs10170849	A	G	0.0214624	0.0666291	0.747364	1e+05	exposure	NA	ID	TRUE	reported	textfile
rs6704782	T	A	0.057556	0.0684915	0.400719	1e+05	exposure	NA	ID	TRUE	reported	textfile
rs13399087	C	T	0.0776436	0.0572748	0.175216	1e+05	exposure	NA	ID	TRUE	reported	textfile
rs6546861	T	C	-0.011203	0.0699957	0.87284	1e+05	exposure	NA	ID	TRUE	reported	textfile
rs2947860	G	A	0.0250013	0.0724636	0.730081	1e+05	exposure	NA	ID	TRUE	reported	textfile
rs10178409	T	G	0.0217397	0.072496	0.764272	1e+05	exposure	NA	ID	TRUE	reported	textfile
rs10201159	C	T	0.021313	0.0724796	0.768716	1e+05	exposure	NA	ID	TRUE	reported	textfile
rs13538	G	A	0.0215127	0.072485	0.766629	1e+05	exposure	NA	ID	TRUE	reported	textfile
rs13384756	T	C	0.0188805	0.0727872	0.795332	1e+05	exposure	NA	ID	TRUE	reported	textfile
rs13410232	T	A	0.0233896	0.0727905	0.747961	1e+05	exposure	NA	ID	TRUE	reported	textfile
rs10168931	A	G	0.0188804	0.0727872	0.795333	1e+05	exposure	NA	ID	TRUE	reported	textfile
rs13408433	A	G	0.0188782	0.0727873	0.795357	1e+05	exposure	NA	ID	TRUE	reported	textfile
rs10182082	G	C	0.0188868	0.0727952	0.795287	1e+05	exposure	NA	ID	TRUE	reported	textfile
rs6546869	A	G	0.019056	0.0728186	0.793559	1e+05	exposure	NA	ID	TRUE	reported	textfile
rs10206899	C	T	0.0194407	0.0728786	0.789658	1e+05	exposure	NA	ID	TRUE	reported	textfile
rs78606233	A	T	0.0510481	0.0770121	0.507422	1e+05	exposure	NA	ID	TRUE	reported	textfile
rs61091264	A	G	0.158558	0.080513	0.0489136	1e+05	exposure	NA	ID	TRUE	reported	textfile
rs147484801	C	T	0.243974	0.334544	0.465835	1e+05	exposure	NA	ID	TRUE	reported	textfile
rs13431728	T	C	-0.0559772	0.149167	0.707463	1e+05	exposure	NA	ID	TRUE	reported	textfile
rs3769023	A	G	-0.0838714	0.0560137	0.134306	1e+05	exposure	NA	ID	TRUE	reported	textfile
rs59621444	C	T	-0.124252	0.0682176	0.0685457	1e+05	exposure	NA	ID	TRUE	reported	textfile
rs1446585	G	A	0.00421705	0.058859	0.942883	1e+05	exposure	NA	ID	TRUE	reported	textfile
rs60253740	T	G	-0.111339	0.0781095	0.154034	1e+05	exposure	NA	ID	TRUE	reported	textfile
rs59243420	T	A	-0.111345	0.0781093	0.154011	1e+05	exposure	NA	ID	TRUE	reported	textfile
rs4988235	A	G	-0.0220572	0.0575373	0.701457	1e+05	exposure	NA	ID	TRUE	reported	textfile
rs1964459	G	C	-0.11468	0.0775379	0.139135	1e+05	exposure	NA	ID	TRUE	reported	textfile
rs11681248	T	C	0.00809632	0.0573982	0.887826	1e+05	exposure	NA	ID	TRUE	reported	textfile
rs352925	T	C	-0.0944694	0.0597752	0.114013	1e+05	exposure	NA	ID	TRUE	reported	textfile
rs3845642	A	G	0.109792	0.0601366	0.0678922	1e+05	exposure	NA	ID	TRUE	reported	textfile
rs354710	T	C	0.0122551	0.0570957	0.830047	1e+05	exposure	NA	ID	TRUE	reported	textfile
rs1046675	G	A	-0.0752309	0.0714423	0.292327	1e+05	exposure	NA	ID	TRUE	reported	textfile
rs41342544	C	T	0.129543	0.0713969	0.0696145	1e+05	exposure	NA	ID	TRUE	reported	textfile
rs2594950	C	G	-0.0425397	0.060975	0.485391	1e+05	exposure	NA	ID	TRUE	reported	textfile
rs6740315	C	T	0.0343593	0.0607418	0.571625	1e+05	exposure	NA	ID	TRUE	reported	textfile
rs58909877	C	G	-0.0349903	0.0636165	0.582307	1e+05	exposure	NA	ID	TRUE	reported	textfile
rs55754655	G	A	0.0336917	0.0917061	0.713329	1e+05	exposure	NA	ID	TRUE	reported	textfile
rs77026520	G	A	-0.0244905	0.180463	0.892051	1e+05	exposure	NA	ID	TRUE	reported	textfile
rs12612970	C	T	-0.0551489	0.0555244	0.320594	1e+05	exposure	NA	ID	TRUE	reported	textfile
rs7584317	G	A	-0.051594	0.0554936	0.352511	1e+05	exposure	NA	ID	TRUE	reported	textfile
rs3732055	C	A	0.0348648	0.0559706	0.533342	1e+05	exposure	NA	ID	TRUE	reported	textfile
rs7580046	A	G	0.0288894	0.0556879	0.603919	1e+05	exposure	NA	ID	TRUE	reported	textfile
rs13010236	C	T	-0.221574	0.162882	0.173724	1e+05	exposure	NA	ID	TRUE	reported	textfile
rs1047891	A	C	-0.0812897	0.0595495	0.172228	1e+05	exposure	NA	ID	TRUE	reported	textfile
rs715	C	T	-0.0395323	0.0600894	0.510607	1e+05	exposure	NA	ID	TRUE	reported	textfile
rs114988449	A	G	-0.103485	0.148568	0.486081	1e+05	exposure	NA	ID	TRUE	reported	textfile
rs28366034	T	C	0.0574371	0.0804566	0.475296	1e+05	exposure	NA	ID	TRUE	reported	textfile
rs7564850	C	T	0.0686747	0.108842	0.528067	1e+05	exposure	NA	ID	TRUE	reported	textfile
rs10178909	G	C	0.0710311	0.108241	0.511677	1e+05	exposure	NA	ID	TRUE	reported	textfile
rs41272687	T	C	-0.558961	0.370912	0.131813	1e+05	exposure	NA	ID	TRUE	reported	textfile
rs146199923	T	G	-0.27717	0.380678	0.466555	1e+05	exposure	NA	ID	TRUE	reported	textfile
rs35328001	T	C	0.0684226	0.0758928	0.367287	1e+05	exposure	NA	ID	TRUE	reported	textfile
rs6759896	A	G	-0.0416717	0.0557427	0.454718	1e+05	exposure	NA	ID	TRUE	reported	textfile
rs6705993	A	G	-0.050618	0.0558015	0.364349	1e+05	exposure	NA	ID	TRUE	reported	textfile
rs11892031	C	A	-0.146677	0.109637	0.180949	1e+05	exposure	NA	ID	TRUE	reported	textfile
rs6714486	A	T	-0.487415	0.183168	0.0077904	1e+05	exposure	NA	ID	TRUE	reported	textfile
rs72551330	C	T	-0.260238	0.224045	0.245421	1e+05	exposure	NA	ID	TRUE	reported	textfile
rs10179094	A	T	0.000785255	0.0558465	0.988781	1e+05	exposure	NA	ID	TRUE	reported	textfile
rs7567229	A	C	0.0378738	0.0579962	0.513731	1e+05	exposure	NA	ID	TRUE	reported	textfile
rs3755320	A	C	-0.199775	0.105493	0.0582613	1e+05	exposure	NA	ID	TRUE	reported	textfile
rs2011425	G	T	-0.226578	0.113716	0.046318	1e+05	exposure	NA	ID	TRUE	reported	textfile
rs13410335	G	T	0.00515186	0.0566359	0.927521	1e+05	exposure	NA	ID	TRUE	reported	textfile
rs6722076	A	G	0.053105	0.0576025	0.35657	1e+05	exposure	NA	ID	TRUE	reported	textfile
rs2018985	G	A	-0.0146472	0.0561092	0.794056	1e+05	exposure	NA	ID	TRUE	reported	textfile
rs74787288	G	C	-0.371454	0.163289	0.0229166	1e+05	exposure	NA	ID	TRUE	reported	textfile
rs2003569	A	G	-0.400877	0.113642	0.00041945	1e+05	exposure	NA	ID	TRUE	reported	textfile
rs887829	T	C	0.0324207	0.056845	0.568451	1e+05	exposure	NA	ID	TRUE	reported	textfile
rs6742078	T	G	0.029797	0.056839	0.600114	1e+05	exposure	NA	ID	TRUE	reported	textfile
rs4148324	G	T	0.0323625	0.0568507	0.569183	1e+05	exposure	NA	ID	TRUE	reported	textfile
rs3771341	A	G	0.0537566	0.0575531	0.350285	1e+05	exposure	NA	ID	TRUE	reported	textfile
rs4148325	T	C	0.0323327	0.0568578	0.569587	1e+05	exposure	NA	ID	TRUE	reported	textfile
rs55649245	A	G	-0.0625705	0.0599508	0.296625	1e+05	exposure	NA	ID	TRUE	reported	textfile
rs4675869	G	A	0.0208054	0.0631183	0.741684	1e+05	exposure	NA	ID	TRUE	reported	textfile
rs10182251	G	A	0.0669589	0.0557961	0.230115	1e+05	exposure	NA	ID	TRUE	reported	textfile
rs6707874	G	A	0.0319062	0.0577265	0.58046	1e+05	exposure	NA	ID	TRUE	reported	textfile
rs459059	C	G	0.642617	0.251826	0.0107157	1e+05	exposure	NA	ID	TRUE	reported	textfile
rs2623901	G	T	-0.102005	0.0659134	0.121726	1e+05	exposure	NA	ID	TRUE	reported	textfile
rs74637339	A	T	0.0351626	0.100001	0.72512	1e+05	exposure	NA	ID	TRUE	reported	textfile
rs1466245	C	T	0.0315381	0.099502	0.751275	1e+05	exposure	NA	ID	TRUE	reported	textfile
rs73048024	A	G	-0.00935505	0.112748	0.933873	1e+05	exposure	NA	ID	TRUE	reported	textfile
rs144429282	T	C	-0.269567	0.168951	0.110593	1e+05	exposure	NA	ID	TRUE	reported	textfile
rs6780429	C	A	-0.00957516	0.0559297	0.864067	1e+05	exposure	NA	ID	TRUE	reported	textfile
rs6800284	T	C	-0.0273415	0.0556291	0.623076	1e+05	exposure	NA	ID	TRUE	reported	textfile
rs75985732	G	C	0.0223635	0.153587	0.884231	1e+05	exposure	NA	ID	TRUE	reported	textfile
rs73058498	G	T	0.230365	0.0902886	0.0107283	1e+05	exposure	NA	ID	TRUE	reported	textfile
rs17279437	A	G	0.222438	0.0927024	0.016418	1e+05	exposure	NA	ID	TRUE	reported	textfile
rs145281230	G	A	-0.0379849	0.31342	0.903537	1e+05	exposure	NA	ID	TRUE	reported	textfile
rs148804382	A	C	0.420262	0.347887	0.22703	1e+05	exposure	NA	ID	TRUE	reported	textfile
rs114030816	C	G	-0.255574	0.15023	0.0889017	1e+05	exposure	NA	ID	TRUE	reported	textfile
rs62255992	C	A	-0.0714321	0.0719827	0.321027	1e+05	exposure	NA	ID	TRUE	reported	textfile
rs9858049	T	C	-0.071474	0.0719826	0.320742	1e+05	exposure	NA	ID	TRUE	reported	textfile
rs1354034	C	T	0.0938428	0.0609322	0.123531	1e+05	exposure	NA	ID	TRUE	reported	textfile
rs13062174	G	A	0.0356715	0.0562175	0.525736	1e+05	exposure	NA	ID	TRUE	reported	textfile
rs6781987	A	G	0.0101006	0.0672179	0.880554	1e+05	exposure	NA	ID	TRUE	reported	textfile
rs13874	T	C	0.00408024	0.0555263	0.941422	1e+05	exposure	NA	ID	TRUE	reported	textfile
rs17806888	C	T	-0.0610202	0.114928	0.595458	1e+05	exposure	NA	ID	TRUE	reported	textfile
rs35494829	C	T	-0.0945286	0.130034	0.467256	1e+05	exposure	NA	ID	TRUE	reported	textfile
rs55947901	C	A	-0.0593754	0.0701276	0.397176	1e+05	exposure	NA	ID	TRUE	reported	textfile
rs1491598	G	A	-0.050187	0.0619904	0.418174	1e+05	exposure	NA	ID	TRUE	reported	textfile
rs78334557	G	A	-0.0309161	0.148272	0.834831	1e+05	exposure	NA	ID	TRUE	reported	textfile
rs277627	A	G	0.044162	0.0580594	0.446876	1e+05	exposure	NA	ID	TRUE	reported	textfile
rs142852294	G	A	0.0719785	0.111402	0.518204	1e+05	exposure	NA	ID	TRUE	reported	textfile
rs12491981	C	T	-0.155505	0.0890928	0.0809096	1e+05	exposure	NA	ID	TRUE	reported	textfile
rs16835929	G	A	-0.0738925	0.0722918	0.306714	1e+05	exposure	NA	ID	TRUE	reported	textfile
rs12487905	C	T	-0.0927569	0.0664578	0.162797	1e+05	exposure	NA	ID	TRUE	reported	textfile
rs545416469	T	C	-0.0320566	0.175262	0.854872	1e+05	exposure	NA	ID	TRUE	reported	textfile
rs1992855	C	T	0.0288351	0.0565743	0.610273	1e+05	exposure	NA	ID	TRUE	reported	textfile
rs6789480	T	C	-0.131374	0.172899	0.447358	1e+05	exposure	NA	ID	TRUE	reported	textfile
rs13081352	A	C	0.00849057	0.109473	0.938179	1e+05	exposure	NA	ID	TRUE	reported	textfile
rs12695769	G	T	0.0383783	0.0561578	0.494353	1e+05	exposure	NA	ID	TRUE	reported	textfile
rs12638256	G	A	0.000698854	0.0579838	0.990384	1e+05	exposure	NA	ID	TRUE	reported	textfile
rs6440123	G	A	-0.0355488	0.0576401	0.537408	1e+05	exposure	NA	ID	TRUE	reported	textfile
rs35746477	G	C	-0.0388136	0.0631967	0.539101	1e+05	exposure	NA	ID	TRUE	reported	textfile
rs148164215	T	C	0.0826551	0.129549	0.523461	1e+05	exposure	NA	ID	TRUE	reported	textfile
rs1421008	G	T	-0.079977	0.0624367	0.200219	1e+05	exposure	NA	ID	TRUE	reported	textfile
rs6443851	G	A	-0.11137	0.0598735	0.0628738	1e+05	exposure	NA	ID	TRUE	reported	textfile
rs869417	C	T	-0.141197	0.0554275	0.0108525	1e+05	exposure	NA	ID	TRUE	reported	textfile
rs75200713	C	T	-0.0472008	0.112529	0.674884	1e+05	exposure	NA	ID	TRUE	reported	textfile
rs2342307	G	A	0.0449665	0.0577268	0.436008	1e+05	exposure	NA	ID	TRUE	reported	textfile
rs56225736	A	G	0.0873199	0.0808883	0.28036	1e+05	exposure	NA	ID	TRUE	reported	textfile
rs555814385	C	G	-0.250239	0.585649	0.669171	1e+05	exposure	NA	ID	TRUE	reported	textfile
rs144098166	G	A	0.305724	0.239851	0.202436	1e+05	exposure	NA	ID	TRUE	reported	textfile
rs146593209	T	C	0.522496	0.672199	0.436986	1e+05	exposure	NA	ID	TRUE	reported	textfile
rs12186252	T	C	-0.00966882	0.0639382	0.879801	1e+05	exposure	NA	ID	TRUE	reported	textfile
rs874432	A	T	-0.0806155	0.073681	0.273904	1e+05	exposure	NA	ID	TRUE	reported	textfile
rs9994216	T	G	0.0378236	0.0663442	0.568603	1e+05	exposure	NA	ID	TRUE	reported	textfile
rs7663032	T	C	0.0614137	0.0645157	0.341138	1e+05	exposure	NA	ID	TRUE	reported	textfile
rs4529048	A	C	0.0604249	0.0640846	0.345736	1e+05	exposure	NA	ID	TRUE	reported	textfile
rs55803452	C	A	-0.124927	0.0833569	0.133953	1e+05	exposure	NA	ID	TRUE	reported	textfile
rs4283655	G	A	-0.0320184	0.12467	0.797313	1e+05	exposure	NA	ID	TRUE	reported	textfile
rs358236	C	T	0.00327933	0.0782917	0.96659	1e+05	exposure	NA	ID	TRUE	reported	textfile
rs181558	G	A	0.00641802	0.0788002	0.935087	1e+05	exposure	NA	ID	TRUE	reported	textfile
rs358235	T	G	0.00721751	0.0781942	0.926458	1e+05	exposure	NA	ID	TRUE	reported	textfile
rs7659411	T	C	0.0706845	0.0597307	0.236656	1e+05	exposure	NA	ID	TRUE	reported	textfile
rs4391005	G	A	-0.0152593	0.0566301	0.787579	1e+05	exposure	NA	ID	TRUE	reported	textfile
rs35818294	A	C	0.115841	0.0696117	0.0960904	1e+05	exposure	NA	ID	TRUE	reported	textfile
rs9790720	A	T	0.0917553	0.066232	0.165942	1e+05	exposure	NA	ID	TRUE	reported	textfile
rs6811245	G	A	0.0504057	0.0634667	0.427075	1e+05	exposure	NA	ID	TRUE	reported	textfile
rs13116684	G	A	0.00724877	0.0699187	0.917428	1e+05	exposure	NA	ID	TRUE	reported	textfile
rs11722463	A	G	0.030935	0.061431	0.614562	1e+05	exposure	NA	ID	TRUE	reported	textfile
rs11736427	T	A	0.0309798	0.061432	0.614055	1e+05	exposure	NA	ID	TRUE	reported	textfile
rs146924265	G	A	-0.0683878	0.0858993	0.425951	1e+05	exposure	NA	ID	TRUE	reported	textfile
rs1996598	T	C	-0.0436805	0.0643199	0.497066	1e+05	exposure	NA	ID	TRUE	reported	textfile
rs4860931	T	G	-0.0320697	0.062053	0.605288	1e+05	exposure	NA	ID	TRUE	reported	textfile
rs34041362	G	T	-0.0780502	0.0606444	0.198089	1e+05	exposure	NA	ID	TRUE	reported	textfile
rs2123886	C	A	-0.0563884	0.0606152	0.352232	1e+05	exposure	NA	ID	TRUE	reported	textfile
rs969114	G	A	0.0405798	0.0558221	0.467257	1e+05	exposure	NA	ID	TRUE	reported	textfile
rs976058	C	T	0.0357328	0.0558121	0.52202	1e+05	exposure	NA	ID	TRUE	reported	textfile
rs983745	C	G	0.0357847	0.0558068	0.521376	1e+05	exposure	NA	ID	TRUE	reported	textfile
rs1902022	C	G	-0.0714458	0.0568253	0.208649	1e+05	exposure	NA	ID	TRUE	reported	textfile
rs10020631	A	G	-0.0955724	0.0649692	0.14128	1e+05	exposure	NA	ID	TRUE	reported	textfile
rs36124964	C	T	0.0106126	0.055873	0.849355	1e+05	exposure	NA	ID	TRUE	reported	textfile
rs34164133	T	C	0.0103096	0.0558523	0.853553	1e+05	exposure	NA	ID	TRUE	reported	textfile
rs62317882	C	T	0.0104091	0.0558526	0.852156	1e+05	exposure	NA	ID	TRUE	reported	textfile
rs2278921	G	T	0.0118984	0.0558774	0.831376	1e+05	exposure	NA	ID	TRUE	reported	textfile
rs2603152	C	T	0.0940548	0.0582866	0.106601	1e+05	exposure	NA	ID	TRUE	reported	textfile
rs148531523	G	A	0.0988794	0.0607458	0.103576	1e+05	exposure	NA	ID	TRUE	reported	textfile
rs9884390	C	T	-0.105862	0.0659879	0.108655	1e+05	exposure	NA	ID	TRUE	reported	textfile
rs138762595	A	G	-0.030328	0.179461	0.865801	1e+05	exposure	NA	ID	TRUE	reported	textfile
rs1531022	A	G	-0.0194679	0.0558796	0.727547	1e+05	exposure	NA	ID	TRUE	reported	textfile
rs1902023	C	A	-0.0197581	0.0556705	0.722655	1e+05	exposure	NA	ID	TRUE	reported	textfile
rs75187800	A	G	-0.0500432	0.0653744	0.443982	1e+05	exposure	NA	ID	TRUE	reported	textfile
rs1960773	C	A	0.00808363	0.056076	0.885378	1e+05	exposure	NA	ID	TRUE	reported	textfile
rs9994887	G	A	-0.0181813	0.0556803	0.744024	1e+05	exposure	NA	ID	TRUE	reported	textfile
rs72651926	A	G	-0.0465899	0.0602215	0.439143	1e+05	exposure	NA	ID	TRUE	reported	textfile
rs7375178	A	C	-0.022652	0.0559678	0.685675	1e+05	exposure	NA	ID	TRUE	reported	textfile
rs150926853	C	T	0.0999993	0.202875	0.622075	1e+05	exposure	NA	ID	TRUE	reported	textfile
rs13143630	C	T	0.043655	0.065278	0.503651	1e+05	exposure	NA	ID	TRUE	reported	textfile
rs41297371	C	T	0.0224807	0.0677528	0.740036	1e+05	exposure	NA	ID	TRUE	reported	textfile
rs7654754	A	G	0.00738033	0.0555563	0.894317	1e+05	exposure	NA	ID	TRUE	reported	textfile
rs10029860	A	C	0.00737913	0.0555565	0.894334	1e+05	exposure	NA	ID	TRUE	reported	textfile
rs13146163	T	G	0.00737913	0.0555565	0.894334	1e+05	exposure	NA	ID	TRUE	reported	textfile
rs4502705	A	G	0.0867587	0.0574367	0.130913	1e+05	exposure	NA	ID	TRUE	reported	textfile
rs7656006	C	T	-0.0491197	0.0655491	0.453642	1e+05	exposure	NA	ID	TRUE	reported	textfile
rs6832951	G	A	-0.0582167	0.0655839	0.37472	1e+05	exposure	NA	ID	TRUE	reported	textfile
rs6824723	G	A	-0.0482674	0.0655913	0.461803	1e+05	exposure	NA	ID	TRUE	reported	textfile
rs72663992	T	C	-0.00544558	0.0939701	0.953788	1e+05	exposure	NA	ID	TRUE	reported	textfile
rs1187208	G	A	-0.025828	0.0804548	0.748192	1e+05	exposure	NA	ID	TRUE	reported	textfile
rs1383585	G	A	-0.167167	0.118051	0.156757	1e+05	exposure	NA	ID	TRUE	reported	textfile
rs2054576	G	A	-0.145382	0.118317	0.219165	1e+05	exposure	NA	ID	TRUE	reported	textfile
rs141471965	T	C	-0.104566	0.104673	0.317805	1e+05	exposure	NA	ID	TRUE	reported	textfile
rs74904971	A	C	-0.103401	0.104656	0.323151	1e+05	exposure	NA	ID	TRUE	reported	textfile
rs2231142	T	G	-0.10637	0.104422	0.308367	1e+05	exposure	NA	ID	TRUE	reported	textfile
rs1129043	C	T	-0.0183427	0.0569117	0.747224	1e+05	exposure	NA	ID	TRUE	reported	textfile
rs6822242	G	C	-0.0849725	0.133337	0.523944	1e+05	exposure	NA	ID	TRUE	reported	textfile
rs7661312	G	T	-0.0165372	0.0563086	0.768996	1e+05	exposure	NA	ID	TRUE	reported	textfile
rs893971	G	A	0.0472901	0.0580832	0.415542	1e+05	exposure	NA	ID	TRUE	reported	textfile
rs7678928	T	C	-0.0198182	0.0569299	0.727753	1e+05	exposure	NA	ID	TRUE	reported	textfile
rs10014755	G	A	0.0814496	0.0562358	0.147516	1e+05	exposure	NA	ID	TRUE	reported	textfile
rs10018448	G	A	0.0827181	0.0562574	0.141467	1e+05	exposure	NA	ID	TRUE	reported	textfile
rs1440581	C	T	0.0803418	0.0562385	0.153122	1e+05	exposure	NA	ID	TRUE	reported	textfile
rs28504259	G	C	-0.0328317	0.0605673	0.587771	1e+05	exposure	NA	ID	TRUE	reported	textfile
rs10022462	T	C	-0.0158726	0.0563404	0.778153	1e+05	exposure	NA	ID	TRUE	reported	textfile
rs114881696	G	C	0.0740193	0.140863	0.599255	1e+05	exposure	NA	ID	TRUE	reported	textfile
rs72684411	T	G	0.182835	0.17219	0.288317	1e+05	exposure	NA	ID	TRUE	reported	textfile
rs189407772	G	A	-0.537147	0.391014	0.169526	1e+05	exposure	NA	ID	TRUE	reported	textfile
rs10031168	C	T	-0.0311285	0.0690526	0.652139	1e+05	exposure	NA	ID	TRUE	reported	textfile
rs13107325	T	C	0.133739	0.234448	0.56838	1e+05	exposure	NA	ID	TRUE	reported	textfile
rs13135092	G	A	0.168762	0.210015	0.421644	1e+05	exposure	NA	ID	TRUE	reported	textfile
rs2777823	C	T	-0.0399194	0.0582779	0.493354	1e+05	exposure	NA	ID	TRUE	reported	textfile
rs337276	A	C	-0.0132323	0.0569733	0.81634	1e+05	exposure	NA	ID	TRUE	reported	textfile
rs530686	G	A	-0.0126053	0.0570038	0.82499	1e+05	exposure	NA	ID	TRUE	reported	textfile
rs1709422	A	C	-0.0170787	0.0586288	0.77082	1e+05	exposure	NA	ID	TRUE	reported	textfile
rs62316592	C	A	0.184694	0.127348	0.146973	1e+05	exposure	NA	ID	TRUE	reported	textfile
rs1982203	T	C	0.0658913	0.0584415	0.259542	1e+05	exposure	NA	ID	TRUE	reported	textfile
rs13120260	C	T	0.066231	0.0584252	0.256961	1e+05	exposure	NA	ID	TRUE	reported	textfile
rs17686579	C	A	0.0584899	0.0579047	0.312445	1e+05	exposure	NA	ID	TRUE	reported	textfile
rs985335	C	T	-0.0437567	0.0847983	0.605848	1e+05	exposure	NA	ID	TRUE	reported	textfile
rs17843966	C	A	-0.0275286	0.0650304	0.672063	1e+05	exposure	NA	ID	TRUE	reported	textfile
rs17843929	T	C	-0.0251029	0.0650878	0.699736	1e+05	exposure	NA	ID	TRUE	reported	textfile
rs6839534	A	C	-0.0188095	0.0634267	0.766807	1e+05	exposure	NA	ID	TRUE	reported	textfile
rs55936281	T	C	-0.0108037	0.0651191	0.868231	1e+05	exposure	NA	ID	TRUE	reported	textfile
rs80253618	A	G	-0.0943435	0.103735	0.363104	1e+05	exposure	NA	ID	TRUE	reported	textfile
rs7676821	T	C	-0.21432	0.12327	0.0821013	1e+05	exposure	NA	ID	TRUE	reported	textfile
rs10000291	T	C	-0.0796028	0.0568802	0.161668	1e+05	exposure	NA	ID	TRUE	reported	textfile
rs2271101	G	A	-0.0168483	0.0557643	0.762549	1e+05	exposure	NA	ID	TRUE	reported	textfile
rs13133517	C	T	0.0119932	0.0575647	0.834961	1e+05	exposure	NA	ID	TRUE	reported	textfile
rs62333059	A	T	-0.0428612	0.0641252	0.503879	1e+05	exposure	NA	ID	TRUE	reported	textfile
rs74289058	T	C	-0.544611	0.489022	0.26542	1e+05	exposure	NA	ID	TRUE	reported	textfile
rs78293932	T	C	0.0520857	0.178788	0.770801	1e+05	exposure	NA	ID	TRUE	reported	textfile
rs151304595	A	C	0.0727037	0.354914	0.837691	1e+05	exposure	NA	ID	TRUE	reported	textfile
rs1053094	T	A	0.0145009	0.0557412	0.794751	1e+05	exposure	NA	ID	TRUE	reported	textfile
rs11133665	A	G	-0.0227139	0.0657302	0.729673	1e+05	exposure	NA	ID	TRUE	reported	textfile
rs7719875	G	A	-0.0639753	0.0574562	0.265509	1e+05	exposure	NA	ID	TRUE	reported	textfile
rs62331274	C	G	-0.0222514	0.0683526	0.744773	1e+05	exposure	NA	ID	TRUE	reported	textfile
rs9313052	C	G	0.0938193	0.0562788	0.0955059	1e+05	exposure	NA	ID	TRUE	reported	textfile
rs571550	A	G	-0.0985815	0.0557443	0.0769839	1e+05	exposure	NA	ID	TRUE	reported	textfile
rs4438875	A	C	0.0196656	0.136694	0.885606	1e+05	exposure	NA	ID	TRUE	reported	textfile
rs17250977	G	A	0.176272	0.193927	0.363371	1e+05	exposure	NA	ID	TRUE	reported	textfile
rs2921603	C	T	-0.0502308	0.0563766	0.372936	1e+05	exposure	NA	ID	TRUE	reported	textfile
rs182074319	T	C	-0.226608	0.219041	0.300879	1e+05	exposure	NA	ID	TRUE	reported	textfile
rs1651059	G	A	-0.108357	0.102498	0.290438	1e+05	exposure	NA	ID	TRUE	reported	textfile
rs404673	T	C	-0.109441	0.102404	0.285196	1e+05	exposure	NA	ID	TRUE	reported	textfile
rs336465	A	G	-0.00346647	0.058902	0.95307	1e+05	exposure	NA	ID	TRUE	reported	textfile
rs368823	G	A	-0.036235	0.0630896	0.565736	1e+05	exposure	NA	ID	TRUE	reported	textfile
rs13170299	A	G	-0.114149	0.124542	0.359377	1e+05	exposure	NA	ID	TRUE	reported	textfile
rs34248297	G	C	-0.12	0.12423	0.334067	1e+05	exposure	NA	ID	TRUE	reported	textfile
rs37369	T	C	0.151185	0.0923706	0.10169	1e+05	exposure	NA	ID	TRUE	reported	textfile
rs37370	T	C	-0.130569	0.091337	0.152851	1e+05	exposure	NA	ID	TRUE	reported	textfile
rs3756669	C	A	0.0551122	0.0816977	0.499938	1e+05	exposure	NA	ID	TRUE	reported	textfile
rs10491431	A	C	0.0593223	0.0814507	0.466417	1e+05	exposure	NA	ID	TRUE	reported	textfile
rs12659258	A	G	0.055547	0.081715	0.496653	1e+05	exposure	NA	ID	TRUE	reported	textfile
rs6861226	G	A	0.0593205	0.0814508	0.466431	1e+05	exposure	NA	ID	TRUE	reported	textfile
rs138373837	T	C	0.392029	0.285622	0.169894	1e+05	exposure	NA	ID	TRUE	reported	textfile
rs74717771	C	T	-0.0557179	0.0558284	0.318269	1e+05	exposure	NA	ID	TRUE	reported	textfile
rs62354638	A	G	-0.123709	0.159942	0.439249	1e+05	exposure	NA	ID	TRUE	reported	textfile
rs7293380	C	T	-0.0757737	0.0612037	0.215695	1e+05	exposure	NA	ID	TRUE	reported	textfile
rs35942	C	G	0.045856	0.0786561	0.559898	1e+05	exposure	NA	ID	TRUE	reported	textfile
rs116522067	T	A	-0.0674498	0.196169	0.730971	1e+05	exposure	NA	ID	TRUE	reported	textfile
rs784420	G	A	-0.00912994	0.0616223	0.882217	1e+05	exposure	NA	ID	TRUE	reported	textfile
rs248386	A	C	0.0376638	0.0704583	0.592958	1e+05	exposure	NA	ID	TRUE	reported	textfile
rs595653	A	G	-0.0387819	0.0561388	0.489677	1e+05	exposure	NA	ID	TRUE	reported	textfile
rs150600000	A	C	0.264015	0.105842	0.012616	1e+05	exposure	NA	ID	TRUE	reported	textfile
rs28814123	T	C	-0.134785	0.165312	0.414879	1e+05	exposure	NA	ID	TRUE	reported	textfile
rs74319256	G	T	-0.0803376	0.0645095	0.212999	1e+05	exposure	NA	ID	TRUE	reported	textfile
rs1366463	T	C	-0.0222696	0.0558067	0.689857	1e+05	exposure	NA	ID	TRUE	reported	textfile
rs56050317	G	A	-0.0116248	0.100092	0.907541	1e+05	exposure	NA	ID	TRUE	reported	textfile
rs13357247	T	C	0.198054	0.171554	0.248306	1e+05	exposure	NA	ID	TRUE	reported	textfile
rs7727038	T	C	-0.00503768	0.0568174	0.929349	1e+05	exposure	NA	ID	TRUE	reported	textfile
rs270611	A	C	0.0475499	0.185586	0.797785	1e+05	exposure	NA	ID	TRUE	reported	textfile
rs157572	G	C	-0.0296173	0.0586176	0.613375	1e+05	exposure	NA	ID	TRUE	reported	textfile
rs35260072	C	A	-0.0350208	0.0598983	0.558769	1e+05	exposure	NA	ID	TRUE	reported	textfile
rs419291	C	T	-0.000791786	0.0556224	0.988642	1e+05	exposure	NA	ID	TRUE	reported	textfile
rs72795121	A	T	-0.0177492	0.0587717	0.762651	1e+05	exposure	NA	ID	TRUE	reported	textfile
rs6860806	G	A	-0.0406189	0.0563662	0.47114	1e+05	exposure	NA	ID	TRUE	reported	textfile
rs270607	G	A	-0.0294628	0.0562914	0.600698	1e+05	exposure	NA	ID	TRUE	reported	textfile
rs273913	C	T	0.00467279	0.0556246	0.933052	1e+05	exposure	NA	ID	TRUE	reported	textfile
rs56083751	A	T	-0.0174323	0.0587646	0.766736	1e+05	exposure	NA	ID	TRUE	reported	textfile
rs1050152	T	C	-0.0298701	0.0598645	0.617806	1e+05	exposure	NA	ID	TRUE	reported	textfile
rs11242109	T	G	-0.0159917	0.0585865	0.784885	1e+05	exposure	NA	ID	TRUE	reported	textfile
rs4705933	A	G	0.00372958	0.0556302	0.946548	1e+05	exposure	NA	ID	TRUE	reported	textfile
rs272863	A	G	-0.00385605	0.0556063	0.944715	1e+05	exposure	NA	ID	TRUE	reported	textfile
rs272857	A	G	-0.00417141	0.0556094	0.940205	1e+05	exposure	NA	ID	TRUE	reported	textfile
rs273900	A	G	0.00302395	0.0556252	0.956646	1e+05	exposure	NA	ID	TRUE	reported	textfile
rs156403	G	A	-0.0279115	0.0564686	0.621105	1e+05	exposure	NA	ID	TRUE	reported	textfile
rs388891	G	C	-0.0279309	0.0564681	0.62086	1e+05	exposure	NA	ID	TRUE	reported	textfile
rs2631367	G	C	0.0237257	0.0586836	0.685992	1e+05	exposure	NA	ID	TRUE	reported	textfile
rs200838	C	A	0.0126009	0.0585753	0.829671	1e+05	exposure	NA	ID	TRUE	reported	textfile
rs2516788	C	G	0.00212969	0.0556313	0.969463	1e+05	exposure	NA	ID	TRUE	reported	textfile
rs635620	G	A	0.029419	0.0564828	0.602472	1e+05	exposure	NA	ID	TRUE	reported	textfile
rs635619	A	G	0.0294096	0.0564826	0.602587	1e+05	exposure	NA	ID	TRUE	reported	textfile
rs274556	G	A	0.0302427	0.0565036	0.592487	1e+05	exposure	NA	ID	TRUE	reported	textfile
rs274555	T	C	-0.00431435	0.0557717	0.938339	1e+05	exposure	NA	ID	TRUE	reported	textfile
rs274554	C	T	-0.00979669	0.0830323	0.906078	1e+05	exposure	NA	ID	TRUE	reported	textfile
rs7705826	G	T	0.00941301	0.0811536	0.90766	1e+05	exposure	NA	ID	TRUE	reported	textfile
rs4705857	T	C	0.0332955	0.0559599	0.551851	1e+05	exposure	NA	ID	TRUE	reported	textfile
rs2405528	A	G	0.0138413	0.0667959	0.83584	1e+05	exposure	NA	ID	TRUE	reported	textfile
rs62381198	T	C	0.102513	0.180136	0.569298	1e+05	exposure	NA	ID	TRUE	reported	textfile
rs62381616	T	C	0.080401	0.163296	0.622461	1e+05	exposure	NA	ID	TRUE	reported	textfile
rs62381620	G	T	0.0803742	0.163293	0.622571	1e+05	exposure	NA	ID	TRUE	reported	textfile
rs33972313	T	C	0.212919	0.19223	0.268024	1e+05	exposure	NA	ID	TRUE	reported	textfile
rs351260	A	G	0.0270322	0.0592444	0.648187	1e+05	exposure	NA	ID	TRUE	reported	textfile
rs143837154	T	G	0.324099	0.59894	0.588423	1e+05	exposure	NA	ID	TRUE	reported	textfile
rs74823953	T	C	0.233018	0.421748	0.580603	1e+05	exposure	NA	ID	TRUE	reported	textfile
rs146767775	T	G	0.327963	0.437697	0.453681	1e+05	exposure	NA	ID	TRUE	reported	textfile
rs149235996	G	A	0.334607	0.438628	0.445554	1e+05	exposure	NA	ID	TRUE	reported	textfile
rs77010315	A	C	0.320936	0.436198	0.461879	1e+05	exposure	NA	ID	TRUE	reported	textfile
rs36039116	T	G	0.00731629	0.0616781	0.905576	1e+05	exposure	NA	ID	TRUE	reported	textfile
rs6878680	C	G	0.0192034	0.0590862	0.745176	1e+05	exposure	NA	ID	TRUE	reported	textfile
rs1895342	A	G	-0.0325183	0.0854496	0.703534	1e+05	exposure	NA	ID	TRUE	reported	textfile
rs28362590	T	G	-0.115155	0.0617069	0.0620197	1e+05	exposure	NA	ID	TRUE	reported	textfile
rs116402366	A	G	-0.0105509	0.17171	0.951004	1e+05	exposure	NA	ID	TRUE	reported	textfile
rs11744583	G	A	0.126597	0.0944406	0.180084	1e+05	exposure	NA	ID	TRUE	reported	textfile
rs727260	A	G	-0.102492	0.104555	0.326955	1e+05	exposure	NA	ID	TRUE	reported	textfile
rs659305	G	A	-0.0318583	0.0642396	0.619943	1e+05	exposure	NA	ID	TRUE	reported	textfile
rs660560	G	A	-0.0313796	0.0642471	0.625252	1e+05	exposure	NA	ID	TRUE	reported	textfile
rs1746764	A	G	0.0318166	0.0568882	0.575969	1e+05	exposure	NA	ID	TRUE	reported	textfile
rs66464172	C	T	-0.0256775	0.0556318	0.644396	1e+05	exposure	NA	ID	TRUE	reported	textfile
rs3734398	C	T	-0.0074427	0.055759	0.893814	1e+05	exposure	NA	ID	TRUE	reported	textfile
rs9379992	A	G	-0.0324471	0.0556997	0.560206	1e+05	exposure	NA	ID	TRUE	reported	textfile
rs2295601	A	G	0.0457971	0.0840546	0.585858	1e+05	exposure	NA	ID	TRUE	reported	textfile
rs9382940	T	C	0.0377007	0.0656918	0.566033	1e+05	exposure	NA	ID	TRUE	reported	textfile
rs60953408	T	C	0.0706665	0.13102	0.589641	1e+05	exposure	NA	ID	TRUE	reported	textfile
rs4464786	C	T	-0.019624	0.0561832	0.726875	1e+05	exposure	NA	ID	TRUE	reported	textfile
rs12212049	T	G	0.0461409	0.0587719	0.432404	1e+05	exposure	NA	ID	TRUE	reported	textfile
rs3799340	T	C	0.047124	0.0585002	0.42051	1e+05	exposure	NA	ID	TRUE	reported	textfile
rs3757131	T	C	0.0473206	0.0583923	0.417716	1e+05	exposure	NA	ID	TRUE	reported	textfile
rs3799344	T	C	0.067407	0.0573681	0.239999	1e+05	exposure	NA	ID	TRUE	reported	textfile
rs3799346	T	C	-0.0172762	0.0666905	0.795596	1e+05	exposure	NA	ID	TRUE	reported	textfile
rs2762353	G	A	-0.0336925	0.057616	0.558698	1e+05	exposure	NA	ID	TRUE	reported	textfile
rs1165215	A	G	-0.0337625	0.0576157	0.557879	1e+05	exposure	NA	ID	TRUE	reported	textfile
rs1165211	C	T	-0.0200218	0.0566571	0.723799	1e+05	exposure	NA	ID	TRUE	reported	textfile
rs2328895	T	C	-0.0337876	0.0576133	0.557569	1e+05	exposure	NA	ID	TRUE	reported	textfile
rs2817188	G	A	-0.0337584	0.0576015	0.55783	1e+05	exposure	NA	ID	TRUE	reported	textfile
rs1177442	G	A	-0.0337611	0.0576011	0.557795	1e+05	exposure	NA	ID	TRUE	reported	textfile
rs1165196	A	G	-0.0340016	0.0576006	0.55499	1e+05	exposure	NA	ID	TRUE	reported	textfile
rs1165195	G	T	-0.0371549	0.0576019	0.518908	1e+05	exposure	NA	ID	TRUE	reported	textfile
rs1165153	G	A	-0.0362134	0.0575755	0.529367	1e+05	exposure	NA	ID	TRUE	reported	textfile
rs1183200	C	G	-0.0366719	0.0575925	0.524289	1e+05	exposure	NA	ID	TRUE	reported	textfile
rs9461218	A	G	0.00051911	0.0678216	0.993893	1e+05	exposure	NA	ID	TRUE	reported	textfile
rs1165152	G	A	-0.0362321	0.057576	0.529159	1e+05	exposure	NA	ID	TRUE	reported	textfile
rs1165151	A	T	1.88898	1.67181	0.258518	1e+05	exposure	NA	ID	TRUE	reported	textfile
rs9467618	T	C	-0.0573624	0.0662761	0.38676	1e+05	exposure	NA	ID	TRUE	reported	textfile
rs1165181	A	T	-0.0304028	0.0571517	0.594748	1e+05	exposure	NA	ID	TRUE	reported	textfile
rs6456703	T	C	-0.0539293	0.0662865	0.415886	1e+05	exposure	NA	ID	TRUE	reported	textfile
rs1165178	G	A	-0.0727083	0.0569759	0.201912	1e+05	exposure	NA	ID	TRUE	reported	textfile
rs1185977	G	A	-0.0310448	0.057155	0.587013	1e+05	exposure	NA	ID	TRUE	reported	textfile
rs13200784	T	A	-0.0564972	0.0662055	0.393459	1e+05	exposure	NA	ID	TRUE	reported	textfile
rs1185153	G	A	-0.0727156	0.056976	0.201867	1e+05	exposure	NA	ID	TRUE	reported	textfile
rs1408273	G	A	-0.0725434	0.05689	0.202256	1e+05	exposure	NA	ID	TRUE	reported	textfile
rs1165150	T	C	-0.0803116	0.0565718	0.155713	1e+05	exposure	NA	ID	TRUE	reported	textfile
rs1165191	T	A	-0.0550711	0.0662708	0.405974	1e+05	exposure	NA	ID	TRUE	reported	textfile
rs1165189	C	A	-0.0576527	0.0647241	0.373066	1e+05	exposure	NA	ID	TRUE	reported	textfile
rs1165187	C	T	-0.0541112	0.0662929	0.41436	1e+05	exposure	NA	ID	TRUE	reported	textfile
rs1780966	C	T	-0.0550193	0.0662696	0.406406	1e+05	exposure	NA	ID	TRUE	reported	textfile
rs556339	T	C	-0.0519772	0.0662269	0.432551	1e+05	exposure	NA	ID	TRUE	reported	textfile
rs651578	C	T	-0.0501025	0.0669252	0.454078	1e+05	exposure	NA	ID	TRUE	reported	textfile
rs13198474	A	G	-0.403591	0.146227	0.0057795	1e+05	exposure	NA	ID	TRUE	reported	textfile
rs1165200	A	G	0.0128239	0.0593441	0.828915	1e+05	exposure	NA	ID	TRUE	reported	textfile
rs3799367	C	A	0.112361	0.0609151	0.0651043	1e+05	exposure	NA	ID	TRUE	reported	textfile
rs487624	A	C	0.0748658	0.0555408	0.177677	1e+05	exposure	NA	ID	TRUE	reported	textfile
rs2523454	A	G	-0.108967	0.0604011	0.0712213	1e+05	exposure	NA	ID	TRUE	reported	textfile
rs3093956	C	T	-0.263654	0.0935611	0.0048327	1e+05	exposure	NA	ID	TRUE	reported	textfile
rs62395307	A	G	-0.0166427	0.115892	0.885812	1e+05	exposure	NA	ID	TRUE	reported	textfile
rs116196017	G	A	-0.0421042	0.565291	0.940626	1e+05	exposure	NA	ID	TRUE	reported	textfile
rs146280229	C	G	0.169879	0.343808	0.621228	1e+05	exposure	NA	ID	TRUE	reported	textfile
rs1061808	G	T	-0.0515729	0.0561052	0.357982	1e+05	exposure	NA	ID	TRUE	reported	textfile
rs3134939	A	T	0.00710208	0.055427	0.898043	1e+05	exposure	NA	ID	TRUE	reported	textfile
rs9469582	G	A	-0.138404	0.0888145	0.119151	1e+05	exposure	NA	ID	TRUE	reported	textfile
rs7751693	A	G	-0.0207505	0.142713	0.884395	1e+05	exposure	NA	ID	TRUE	reported	textfile
rs9471975	C	T	0.0725678	0.0558425	0.19377	1e+05	exposure	NA	ID	TRUE	reported	textfile
rs10948077	C	A	0.00325218	0.0569764	0.954482	1e+05	exposure	NA	ID	TRUE	reported	textfile
rs114324563	G	C	-0.0451432	0.111455	0.68545	1e+05	exposure	NA	ID	TRUE	reported	textfile
rs80339217	C	G	-0.165503	0.347029	0.633425	1e+05	exposure	NA	ID	TRUE	reported	textfile
rs2608631	A	G	-0.0953412	0.0572774	0.0960019	1e+05	exposure	NA	ID	TRUE	reported	textfile
rs2294866	A	C	0.00925178	0.0651566	0.887086	1e+05	exposure	NA	ID	TRUE	reported	textfile
rs7775554	C	A	0.0349546	0.0556251	0.529745	1e+05	exposure	NA	ID	TRUE	reported	textfile
rs62415380	C	G	-0.0769234	0.0991769	0.437975	1e+05	exposure	NA	ID	TRUE	reported	textfile
rs34199055	T	C	0.00528861	0.083075	0.94924	1e+05	exposure	NA	ID	TRUE	reported	textfile
rs12210538	G	A	0.0605896	0.0752705	0.420844	1e+05	exposure	NA	ID	TRUE	reported	textfile
rs6912625	C	T	0.151936	0.0724477	0.0359774	1e+05	exposure	NA	ID	TRUE	reported	textfile
rs12212085	C	A	0.0261163	0.0929912	0.778829	1e+05	exposure	NA	ID	TRUE	reported	textfile
rs1216018	T	C	0.0990588	0.0603387	0.10065	1e+05	exposure	NA	ID	TRUE	reported	textfile
rs369361	G	A	0.0482451	0.0564292	0.392569	1e+05	exposure	NA	ID	TRUE	reported	textfile
rs12206654	C	T	0.035062	0.0912944	0.700939	1e+05	exposure	NA	ID	TRUE	reported	textfile
rs403667	C	T	0.0212691	0.0921595	0.817481	1e+05	exposure	NA	ID	TRUE	reported	textfile
rs6569661	G	A	0.0424514	0.0599667	0.478997	1e+05	exposure	NA	ID	TRUE	reported	textfile
rs2608900	A	T	-0.0626334	0.0605028	0.300568	1e+05	exposure	NA	ID	TRUE	reported	textfile
rs73542824	A	G	-0.0914308	0.110406	0.407594	1e+05	exposure	NA	ID	TRUE	reported	textfile
rs17788484	T	C	-0.26237	0.330215	0.42688	1e+05	exposure	NA	ID	TRUE	reported	textfile
rs2781668	T	C	-0.0517345	0.0660187	0.433254	1e+05	exposure	NA	ID	TRUE	reported	textfile
rs2246012	C	T	-0.0523789	0.0659271	0.426907	1e+05	exposure	NA	ID	TRUE	reported	textfile
rs41286234	C	G	0.00915381	0.229144	0.968135	1e+05	exposure	NA	ID	TRUE	reported	textfile
rs610803	G	A	0.012348	0.0598882	0.836647	1e+05	exposure	NA	ID	TRUE	reported	textfile
rs117050209	G	A	0.0871079	0.126326	0.490479	1e+05	exposure	NA	ID	TRUE	reported	textfile
rs9322188	T	C	-0.0567752	0.0609338	0.351464	1e+05	exposure	NA	ID	TRUE	reported	textfile
rs12213779	C	T	-0.0634524	0.057228	0.267532	1e+05	exposure	NA	ID	TRUE	reported	textfile
rs9688867	G	A	-0.0632825	0.0572442	0.26895	1e+05	exposure	NA	ID	TRUE	reported	textfile
rs4870052	A	G	-0.0619576	0.0572974	0.279549	1e+05	exposure	NA	ID	TRUE	reported	textfile
rs2282140	T	C	0.156094	0.0864185	0.0708778	1e+05	exposure	NA	ID	TRUE	reported	textfile
rs80254170	G	A	0.0370971	0.109235	0.734152	1e+05	exposure	NA	ID	TRUE	reported	textfile
rs12208357	T	C	0.100239	0.121126	0.407917	1e+05	exposure	NA	ID	TRUE	reported	textfile
rs683369	C	G	-0.0452129	0.0743516	0.543124	1e+05	exposure	NA	ID	TRUE	reported	textfile
rs112201728	T	C	0.10305	0.121244	0.39536	1e+05	exposure	NA	ID	TRUE	reported	textfile
rs117811161	T	C	0.297417	0.236679	0.20889	1e+05	exposure	NA	ID	TRUE	reported	textfile
rs662138	G	C	-0.0410122	0.0784509	0.601131	1e+05	exposure	NA	ID	TRUE	reported	textfile
rs3798167	T	G	0.0346784	0.0763018	0.649476	1e+05	exposure	NA	ID	TRUE	reported	textfile
rs11753995	A	G	-0.0645595	0.0796607	0.417693	1e+05	exposure	NA	ID	TRUE	reported	textfile
rs34059508	A	G	-0.50148	0.270106	0.063368	1e+05	exposure	NA	ID	TRUE	reported	textfile
rs1564348	C	T	-0.0670192	0.0800756	0.402621	1e+05	exposure	NA	ID	TRUE	reported	textfile
rs139300931	T	A	0.585939	0.37867	0.121776	1e+05	exposure	NA	ID	TRUE	reported	textfile
rs2450973	A	T	0.0654325	0.104081	0.529563	1e+05	exposure	NA	ID	TRUE	reported	textfile
rs316022	A	G	-0.0989513	0.07286	0.174432	1e+05	exposure	NA	ID	TRUE	reported	textfile
rs74617384	T	A	0.182357	0.133259	0.171175	1e+05	exposure	NA	ID	TRUE	reported	textfile
rs55730499	T	C	0.182355	0.133259	0.171178	1e+05	exposure	NA	ID	TRUE	reported	textfile
rs10455872	G	A	0.176171	0.132818	0.184703	1e+05	exposure	NA	ID	TRUE	reported	textfile
rs4252185	C	T	-0.0387714	0.115887	0.737955	1e+05	exposure	NA	ID	TRUE	reported	textfile
rs117351628	G	A	0.148086	0.380078	0.696817	1e+05	exposure	NA	ID	TRUE	reported	textfile
rs4710080	T	C	-0.015307	0.0915869	0.867267	1e+05	exposure	NA	ID	TRUE	reported	textfile
rs2076007	T	C	-0.055207	0.0769333	0.473007	1e+05	exposure	NA	ID	TRUE	reported	textfile
rs909546	T	C	0.0452953	0.0562768	0.420896	1e+05	exposure	NA	ID	TRUE	reported	textfile
rs150098540	G	A	0.0440825	0.182951	0.809592	1e+05	exposure	NA	ID	TRUE	reported	textfile
rs116960637	A	G	-0.0363938	0.228998	0.873727	1e+05	exposure	NA	ID	TRUE	reported	textfile
rs4410790	C	T	-0.064054	0.0588671	0.276546	1e+05	exposure	NA	ID	TRUE	reported	textfile
rs2106727	G	A	-0.0585062	0.0589216	0.320734	1e+05	exposure	NA	ID	TRUE	reported	textfile
rs12670403	A	C	-0.0584955	0.0564881	0.300419	1e+05	exposure	NA	ID	TRUE	reported	textfile
rs10227729	C	T	-0.0209348	0.0702055	0.765556	1e+05	exposure	NA	ID	TRUE	reported	textfile
rs4316067	G	A	-0.130208	0.0627713	0.0380496	1e+05	exposure	NA	ID	TRUE	reported	textfile
rs112575821	A	C	-0.042463	0.122333	0.728509	1e+05	exposure	NA	ID	TRUE	reported	textfile
rs7804178	C	A	-0.0123503	0.0555375	0.82402	1e+05	exposure	NA	ID	TRUE	reported	textfile
rs7459020	A	G	0.0198919	0.0556172	0.7206	1e+05	exposure	NA	ID	TRUE	reported	textfile
rs4385425	G	A	-0.0300355	0.0603597	0.61876	1e+05	exposure	NA	ID	TRUE	reported	textfile
rs11575549	T	C	-0.400075	0.278753	0.151222	1e+05	exposure	NA	ID	TRUE	reported	textfile
rs73695512	G	A	-0.398189	0.279647	0.154476	1e+05	exposure	NA	ID	TRUE	reported	textfile
rs6951810	C	T	-0.107053	0.0709429	0.131298	1e+05	exposure	NA	ID	TRUE	reported	textfile
rs62457261	G	C	-0.0380769	0.0577227	0.509477	1e+05	exposure	NA	ID	TRUE	reported	textfile
rs13241866	G	C	-0.105702	0.0709254	0.13614	1e+05	exposure	NA	ID	TRUE	reported	textfile
rs12669623	C	G	-0.117048	0.0644537	0.0693697	1e+05	exposure	NA	ID	TRUE	reported	textfile
rs816411	T	C	0.0575048	0.0560391	0.304819	1e+05	exposure	NA	ID	TRUE	reported	textfile
rs138794973	A	G	-0.256661	0.889648	0.772967	1e+05	exposure	NA	ID	TRUE	reported	textfile
rs10252509	C	T	-0.0406124	0.0617685	0.510864	1e+05	exposure	NA	ID	TRUE	reported	textfile
rs62461553	A	C	0.0580075	0.05653	0.304827	1e+05	exposure	NA	ID	TRUE	reported	textfile
rs7806596	A	G	0.0578021	0.0565237	0.306489	1e+05	exposure	NA	ID	TRUE	reported	textfile
rs6976930	A	G	0.0298067	0.0730857	0.683397	1e+05	exposure	NA	ID	TRUE	reported	textfile
rs13246490	T	C	-0.0170787	0.0837294	0.838373	1e+05	exposure	NA	ID	TRUE	reported	textfile
rs13247874	T	C	0.015224	0.0728043	0.834364	1e+05	exposure	NA	ID	TRUE	reported	textfile
rs3812316	G	C	-0.0111915	0.0834799	0.893353	1e+05	exposure	NA	ID	TRUE	reported	textfile
rs35493868	G	C	0.0380452	0.0725264	0.599882	1e+05	exposure	NA	ID	TRUE	reported	textfile
rs62466318	T	C	0.0572106	0.0707401	0.418662	1e+05	exposure	NA	ID	TRUE	reported	textfile
rs2529273	T	C	-0.00818538	0.0677931	0.903896	1e+05	exposure	NA	ID	TRUE	reported	textfile
rs76021834	G	A	0.0505721	0.0570369	0.375264	1e+05	exposure	NA	ID	TRUE	reported	textfile
rs10255591	C	T	0.0610632	0.0585273	0.296796	1e+05	exposure	NA	ID	TRUE	reported	textfile
rs1859792	C	T	0.0736275	0.0569341	0.19594	1e+05	exposure	NA	ID	TRUE	reported	textfile
rs137909323	A	G	-0.01385	0.102781	0.892808	1e+05	exposure	NA	ID	TRUE	reported	textfile
rs1510303	A	G	-0.025182	0.0557099	0.651253	1e+05	exposure	NA	ID	TRUE	reported	textfile
rs28393117	T	C	0.0211223	0.0672829	0.753572	1e+05	exposure	NA	ID	TRUE	reported	textfile
rs1974562	C	T	0.0356641	0.0680882	0.600423	1e+05	exposure	NA	ID	TRUE	reported	textfile
rs10240723	T	C	-0.0136412	0.0565774	0.809473	1e+05	exposure	NA	ID	TRUE	reported	textfile
rs1620646	A	C	-0.113155	0.0904595	0.210975	1e+05	exposure	NA	ID	TRUE	reported	textfile
rs148982377	C	T	-0.0345392	0.0982384	0.725149	1e+05	exposure	NA	ID	TRUE	reported	textfile
rs34670419	T	G	-0.0344954	0.0982419	0.725493	1e+05	exposure	NA	ID	TRUE	reported	textfile
rs10278040	A	G	-0.0638381	0.0821335	0.437013	1e+05	exposure	NA	ID	TRUE	reported	textfile
rs776746	C	T	-0.022115	0.107108	0.83642	1e+05	exposure	NA	ID	TRUE	reported	textfile
rs62471929	G	A	-0.0027902	0.144668	0.984612	1e+05	exposure	NA	ID	TRUE	reported	textfile
rs62471956	A	G	0.114891	0.135854	0.397725	1e+05	exposure	NA	ID	TRUE	reported	textfile
rs117209214	A	G	-0.0228047	0.176558	0.897229	1e+05	exposure	NA	ID	TRUE	reported	textfile
rs75082775	C	G	0.135631	0.239968	0.571933	1e+05	exposure	NA	ID	TRUE	reported	textfile
rs34985488	G	A	0.159907	0.094107	0.0892791	1e+05	exposure	NA	ID	TRUE	reported	textfile
rs61731321	T	G	0.150816	0.0939733	0.108519	1e+05	exposure	NA	ID	TRUE	reported	textfile
rs1343904	T	C	0.108821	0.0581719	0.0613889	1e+05	exposure	NA	ID	TRUE	reported	textfile
rs4731512	A	G	-0.0510452	0.0996466	0.608467	1e+05	exposure	NA	ID	TRUE	reported	textfile
rs972283	G	A	0.0226347	0.0557043	0.684495	1e+05	exposure	NA	ID	TRUE	reported	textfile
rs144886872	G	A	0.133362	0.539286	0.804681	1e+05	exposure	NA	ID	TRUE	reported	textfile
rs3857868	A	T	0.0265036	0.069231	0.701848	1e+05	exposure	NA	ID	TRUE	reported	textfile
rs9642091	C	T	0.0402662	0.0698132	0.564095	1e+05	exposure	NA	ID	TRUE	reported	textfile
rs7780066	A	G	0.0541869	0.0711687	0.446426	1e+05	exposure	NA	ID	TRUE	reported	textfile
rs11976181	C	T	-0.0974079	0.0720765	0.176551	1e+05	exposure	NA	ID	TRUE	reported	textfile
rs13650	G	A	-0.00249278	0.0628333	0.968354	1e+05	exposure	NA	ID	TRUE	reported	textfile
rs4725950	T	C	0.028853	0.0567018	0.610855	1e+05	exposure	NA	ID	TRUE	reported	textfile
rs62492368	A	G	0.0304303	0.0588024	0.604807	1e+05	exposure	NA	ID	TRUE	reported	textfile
rs1049742	T	C	-0.154774	0.107845	0.151243	1e+05	exposure	NA	ID	TRUE	reported	textfile
rs11981217	A	G	-0.129005	0.0859211	0.133243	1e+05	exposure	NA	ID	TRUE	reported	textfile
rs4725969	T	C	0.000275667	0.0588333	0.996261	1e+05	exposure	NA	ID	TRUE	reported	textfile
rs60234513	C	T	-0.117133	0.0725455	0.106393	1e+05	exposure	NA	ID	TRUE	reported	textfile
rs6944935	G	C	0.0825827	0.061167	0.176977	1e+05	exposure	NA	ID	TRUE	reported	textfile
rs887417	A	G	0.0252907	0.0814147	0.756073	1e+05	exposure	NA	ID	TRUE	reported	textfile
rs3779701	T	C	0.0225849	0.293886	0.938744	1e+05	exposure	NA	ID	TRUE	reported	textfile
rs2272720	T	G	-0.0206429	0.0579762	0.721797	1e+05	exposure	NA	ID	TRUE	reported	textfile
rs17536777	G	A	-0.0717174	0.105678	0.497366	1e+05	exposure	NA	ID	TRUE	reported	textfile
rs2169387	G	A	0.0286739	0.079065	0.716856	1e+05	exposure	NA	ID	TRUE	reported	textfile
rs4841133	G	A	0.0245279	0.0796164	0.758026	1e+05	exposure	NA	ID	TRUE	reported	textfile
rs56335308	A	G	0.311029	0.292485	0.2876	1e+05	exposure	NA	ID	TRUE	reported	textfile
rs151142780	G	T	-0.14365	0.211263	0.496532	1e+05	exposure	NA	ID	TRUE	reported	textfile
rs7836592	T	C	0.0688543	0.0557712	0.216985	1e+05	exposure	NA	ID	TRUE	reported	textfile
rs4548221	A	G	0.0941068	0.0616045	0.126613	1e+05	exposure	NA	ID	TRUE	reported	textfile
rs4986782	A	G	-0.0338244	0.134729	0.801771	1e+05	exposure	NA	ID	TRUE	reported	textfile
rs1493042	C	A	0.0172107	0.0681467	0.800613	1e+05	exposure	NA	ID	TRUE	reported	textfile
rs547135094	G	T	-0.0488761	0.148804	0.742564	1e+05	exposure	NA	ID	TRUE	reported	textfile
rs6983849	C	T	-0.0229821	0.0697025	0.741614	1e+05	exposure	NA	ID	TRUE	reported	textfile
rs971770	C	T	0.0107033	0.0859127	0.900853	1e+05	exposure	NA	ID	TRUE	reported	textfile
rs75501607	T	C	0.0181701	0.0640505	0.776653	1e+05	exposure	NA	ID	TRUE	reported	textfile
rs35583283	C	G	0.000651921	0.069746	0.992542	1e+05	exposure	NA	ID	TRUE	reported	textfile
rs4244446	T	C	0.0506978	0.059743	0.396105	1e+05	exposure	NA	ID	TRUE	reported	textfile
rs12545528	T	G	-0.0268284	0.0581178	0.644353	1e+05	exposure	NA	ID	TRUE	reported	textfile
rs4921913	T	C	0.0127337	0.0638686	0.841971	1e+05	exposure	NA	ID	TRUE	reported	textfile
rs4921914	T	C	0.0127009	0.0638704	0.842377	1e+05	exposure	NA	ID	TRUE	reported	textfile
rs35246381	T	C	0.00958854	0.0638653	0.880657	1e+05	exposure	NA	ID	TRUE	reported	textfile
rs35570672	C	T	0.017643	0.0639331	0.782579	1e+05	exposure	NA	ID	TRUE	reported	textfile
rs1495741	A	G	0.00715478	0.0638525	0.910782	1e+05	exposure	NA	ID	TRUE	reported	textfile
rs3208305	T	A	-0.0564175	0.0634101	0.373614	1e+05	exposure	NA	ID	TRUE	reported	textfile
rs13702	C	T	-0.0555838	0.0634268	0.380841	1e+05	exposure	NA	ID	TRUE	reported	textfile
rs2119690	A	G	-0.0551045	0.0634376	0.385043	1e+05	exposure	NA	ID	TRUE	reported	textfile
rs12334629	C	A	-0.0154688	0.121157	0.898405	1e+05	exposure	NA	ID	TRUE	reported	textfile
rs11779313	T	C	0.0866451	0.0565444	0.125439	1e+05	exposure	NA	ID	TRUE	reported	textfile
rs10216901	T	C	0.0558768	0.0570625	0.32747	1e+05	exposure	NA	ID	TRUE	reported	textfile
rs10085935	T	C	0.0279099	0.0576323	0.62819	1e+05	exposure	NA	ID	TRUE	reported	textfile
rs4873095	T	A	-0.0367872	0.0573673	0.521356	1e+05	exposure	NA	ID	TRUE	reported	textfile
rs1876717	G	T	-0.0367561	0.0573705	0.52173	1e+05	exposure	NA	ID	TRUE	reported	textfile
rs12548231	C	A	-0.0482749	0.0557112	0.386205	1e+05	exposure	NA	ID	TRUE	reported	textfile
rs12544703	G	A	-0.0431539	0.0661814	0.514366	1e+05	exposure	NA	ID	TRUE	reported	textfile
rs10107182	T	C	-0.0449745	0.0574243	0.433512	1e+05	exposure	NA	ID	TRUE	reported	textfile
rs10504255	A	G	-0.0435823	0.0574113	0.447778	1e+05	exposure	NA	ID	TRUE	reported	textfile
rs11775560	G	A	0.0665187	0.0700722	0.342474	1e+05	exposure	NA	ID	TRUE	reported	textfile
rs79531664	C	T	-0.0310844	0.286141	0.913493	1e+05	exposure	NA	ID	TRUE	reported	textfile
rs2719004	A	G	0.0167892	0.0557799	0.763423	1e+05	exposure	NA	ID	TRUE	reported	textfile
rs4738038	G	A	-0.0124815	0.0557074	0.822715	1e+05	exposure	NA	ID	TRUE	reported	textfile
rs7844508	T	G	-0.00177353	0.0559242	0.974701	1e+05	exposure	NA	ID	TRUE	reported	textfile
rs1426060	C	T	0.051032	0.0569019	0.369803	1e+05	exposure	NA	ID	TRUE	reported	textfile
rs12544463	G	A	0.0293969	0.0635724	0.643782	1e+05	exposure	NA	ID	TRUE	reported	textfile
rs13267782	T	G	0.0210675	0.0630333	0.738208	1e+05	exposure	NA	ID	TRUE	reported	textfile
rs11539113	A	G	0.0144044	0.0634119	0.820302	1e+05	exposure	NA	ID	TRUE	reported	textfile
rs13249753	G	A	0.0173472	0.0636022	0.785049	1e+05	exposure	NA	ID	TRUE	reported	textfile
rs7465511	T	C	0.0154731	0.0625957	0.80476	1e+05	exposure	NA	ID	TRUE	reported	textfile
rs3102547	A	G	0.0492232	0.0555002	0.375132	1e+05	exposure	NA	ID	TRUE	reported	textfile
rs118105552	G	A	0.0931588	0.128568	0.468707	1e+05	exposure	NA	ID	TRUE	reported	textfile
rs16871364	T	G	0.0957837	0.0638499	0.133578	1e+05	exposure	NA	ID	TRUE	reported	textfile
rs141838588	C	T	0.0376998	0.126922	0.766443	1e+05	exposure	NA	ID	TRUE	reported	textfile
rs7812898	C	T	-0.0783108	0.088651	0.377041	1e+05	exposure	NA	ID	TRUE	reported	textfile
rs17455169	A	G	-0.0878932	0.0699172	0.208715	1e+05	exposure	NA	ID	TRUE	reported	textfile
rs2954021	G	A	0.119289	0.055601	0.0319168	1e+05	exposure	NA	ID	TRUE	reported	textfile
rs28601761	G	C	0.0836904	0.0564208	0.137988	1e+05	exposure	NA	ID	TRUE	reported	textfile
rs2954038	A	C	0.0870237	0.0635146	0.170644	1e+05	exposure	NA	ID	TRUE	reported	textfile
rs13250220	A	G	0.0186525	0.057653	0.746294	1e+05	exposure	NA	ID	TRUE	reported	textfile
rs6391	G	A	-0.108103	0.0570951	0.0583069	1e+05	exposure	NA	ID	TRUE	reported	textfile
rs9657360	T	C	0.102725	0.0676049	0.128641	1e+05	exposure	NA	ID	TRUE	reported	textfile
rs2242090	G	C	0.0465287	0.0558413	0.404716	1e+05	exposure	NA	ID	TRUE	reported	textfile
rs55916375	T	C	-0.0437478	0.111015	0.69353	1e+05	exposure	NA	ID	TRUE	reported	textfile
rs3935209	G	T	-0.0515549	0.106658	0.628837	1e+05	exposure	NA	ID	TRUE	reported	textfile
rs7465260	A	T	-0.0435889	0.106511	0.682361	1e+05	exposure	NA	ID	TRUE	reported	textfile
rs73381355	T	G	-0.00252446	0.107745	0.981307	1e+05	exposure	NA	ID	TRUE	reported	textfile
rs4251689	T	C	0.0344905	0.0559085	0.537294	1e+05	exposure	NA	ID	TRUE	reported	textfile
rs55933544	T	C	-0.0956208	0.0678178	0.15855	1e+05	exposure	NA	ID	TRUE	reported	textfile
rs2297442	C	T	-0.078588	0.0618475	0.203845	1e+05	exposure	NA	ID	TRUE	reported	textfile
rs1755618	T	G	0.0201336	0.075998	0.791068	1e+05	exposure	NA	ID	TRUE	reported	textfile
rs1658972	T	C	0.0197724	0.0759679	0.794653	1e+05	exposure	NA	ID	TRUE	reported	textfile
rs117779137	T	C	0.0702276	0.129776	0.588407	1e+05	exposure	NA	ID	TRUE	reported	textfile
rs2779500	G	C	-0.0954875	0.0573547	0.0959401	1e+05	exposure	NA	ID	TRUE	reported	textfile
rs9792562	C	T	0.0134995	0.0558933	0.80915	1e+05	exposure	NA	ID	TRUE	reported	textfile
rs145909629	A	G	-0.107434	0.196931	0.585384	1e+05	exposure	NA	ID	TRUE	reported	textfile
rs10814274	T	C	0.0455809	0.0558461	0.414394	1e+05	exposure	NA	ID	TRUE	reported	textfile
rs3750434	A	G	0.0455861	0.0558454	0.414333	1e+05	exposure	NA	ID	TRUE	reported	textfile
rs1570249	A	G	0.0456448	0.0558456	0.413735	1e+05	exposure	NA	ID	TRUE	reported	textfile
rs2381400	A	G	0.0621601	0.0587678	0.290181	1e+05	exposure	NA	ID	TRUE	reported	textfile
rs7866466	A	G	-0.00508363	0.0713719	0.943217	1e+05	exposure	NA	ID	TRUE	reported	textfile
rs45461899	A	C	0.119764	0.191847	0.532451	1e+05	exposure	NA	ID	TRUE	reported	textfile
rs1341761	A	C	-0.169709	0.0926444	0.0669761	1e+05	exposure	NA	ID	TRUE	reported	textfile
rs10820721	A	G	0.092746	0.0668858	0.165554	1e+05	exposure	NA	ID	TRUE	reported	textfile
rs12352776	T	C	0.0187509	0.0603096	0.755868	1e+05	exposure	NA	ID	TRUE	reported	textfile
rs117617764	A	G	0.0670521	0.113496	0.554661	1e+05	exposure	NA	ID	TRUE	reported	textfile
rs1045989	C	A	0.0378993	0.0586141	0.517898	1e+05	exposure	NA	ID	TRUE	reported	textfile
rs7851737	A	G	-0.0282712	0.0556914	0.611706	1e+05	exposure	NA	ID	TRUE	reported	textfile
rs504434	A	G	0.0517802	0.0569838	0.363518	1e+05	exposure	NA	ID	TRUE	reported	textfile
rs10988130	G	A	0.066539	0.0730152	0.362135	1e+05	exposure	NA	ID	TRUE	reported	textfile
rs2997922	T	C	-0.041414	0.0663624	0.53259	1e+05	exposure	NA	ID	TRUE	reported	textfile
rs2977995	G	A	-0.0652411	0.0729711	0.371286	1e+05	exposure	NA	ID	TRUE	reported	textfile
rs2805103	A	T	-0.039375	0.0663362	0.552801	1e+05	exposure	NA	ID	TRUE	reported	textfile
rs143079854	A	C	0.0630711	0.0576031	0.273549	1e+05	exposure	NA	ID	TRUE	reported	textfile
rs10988162	C	T	0.0594588	0.0576016	0.301959	1e+05	exposure	NA	ID	TRUE	reported	textfile
rs3814492	A	G	0.0861318	0.065502	0.188527	1e+05	exposure	NA	ID	TRUE	reported	textfile
rs10901047	C	T	-0.0190084	0.0562778	0.735545	1e+05	exposure	NA	ID	TRUE	reported	textfile
rs1615006	A	G	0.0439765	0.0585915	0.452916	1e+05	exposure	NA	ID	TRUE	reported	textfile
rs600038	T	C	0.107054	0.0665708	0.107808	1e+05	exposure	NA	ID	TRUE	reported	textfile
rs11252866	T	C	-0.127553	0.136598	0.350414	1e+05	exposure	NA	ID	TRUE	reported	textfile
rs7070862	T	A	0.0267401	0.0774223	0.729809	1e+05	exposure	NA	ID	TRUE	reported	textfile
rs74827952	A	G	0.0230493	0.0805846	0.774858	1e+05	exposure	NA	ID	TRUE	reported	textfile
rs77697233	T	C	0.0371494	0.0801018	0.642808	1e+05	exposure	NA	ID	TRUE	reported	textfile
rs7475281	C	A	0.0351677	0.0800919	0.660595	1e+05	exposure	NA	ID	TRUE	reported	textfile
rs11253048	G	A	0.0415511	0.07694	0.589166	1e+05	exposure	NA	ID	TRUE	reported	textfile
rs151227875	G	C	0.026334	0.0783092	0.736658	1e+05	exposure	NA	ID	TRUE	reported	textfile
rs7094385	G	A	-0.0375237	0.0627673	0.549959	1e+05	exposure	NA	ID	TRUE	reported	textfile
rs1873166	G	C	0.0235429	0.0558655	0.673448	1e+05	exposure	NA	ID	TRUE	reported	textfile
rs10795395	G	C	0.0225504	0.0558285	0.68627	1e+05	exposure	NA	ID	TRUE	reported	textfile
rs6602129	G	A	0.0278623	0.108534	0.7974	1e+05	exposure	NA	ID	TRUE	reported	textfile
rs1055338	C	T	0.0281353	0.108534	0.795457	1e+05	exposure	NA	ID	TRUE	reported	textfile
rs80319011	A	G	0.0751562	0.112606	0.504501	1e+05	exposure	NA	ID	TRUE	reported	textfile
rs1780180	A	G	-0.0788833	0.0569873	0.166289	1e+05	exposure	NA	ID	TRUE	reported	textfile
rs3802548	A	T	0.0498816	0.0615584	0.41776	1e+05	exposure	NA	ID	TRUE	reported	textfile
rs11239528	G	A	0.0495339	0.0614985	0.42056	1e+05	exposure	NA	ID	TRUE	reported	textfile
rs17157861	C	T	-0.161741	0.132641	0.222697	1e+05	exposure	NA	ID	TRUE	reported	textfile
rs11239541	T	C	0.0150373	0.0576642	0.794268	1e+05	exposure	NA	ID	TRUE	reported	textfile
rs71496604	G	A	-0.106393	0.104795	0.309987	1e+05	exposure	NA	ID	TRUE	reported	textfile
rs35131026	A	G	-0.106372	0.104788	0.310052	1e+05	exposure	NA	ID	TRUE	reported	textfile
rs11239549	G	A	0.0495026	0.0614035	0.420135	1e+05	exposure	NA	ID	TRUE	reported	textfile
rs10900223	C	T	0.0517409	0.0612626	0.398348	1e+05	exposure	NA	ID	TRUE	reported	textfile
rs10466245	A	G	0.0461279	0.0612369	0.451288	1e+05	exposure	NA	ID	TRUE	reported	textfile
rs12242611	A	G	0.0460531	0.0612367	0.45202	1e+05	exposure	NA	ID	TRUE	reported	textfile
rs72783089	T	C	0.036266	0.0817765	0.65742	1e+05	exposure	NA	ID	TRUE	reported	textfile
rs150572890	T	C	0.168006	0.165727	0.310701	1e+05	exposure	NA	ID	TRUE	reported	textfile
rs10826337	A	G	-0.0491112	0.0565422	0.385079	1e+05	exposure	NA	ID	TRUE	reported	textfile
rs12356193	G	A	-0.0983159	0.0946331	0.298844	1e+05	exposure	NA	ID	TRUE	reported	textfile
rs1171623	T	G	-0.085797	0.0584996	0.142478	1e+05	exposure	NA	ID	TRUE	reported	textfile
rs1171618	C	T	-0.103867	0.0557547	0.0624727	1e+05	exposure	NA	ID	TRUE	reported	textfile
rs1171617	T	G	0.0397686	0.0757903	0.599779	1e+05	exposure	NA	ID	TRUE	reported	textfile
rs1171616	T	G	0.0398268	0.0758102	0.59934	1e+05	exposure	NA	ID	TRUE	reported	textfile
rs1171615	T	C	0.0425418	0.0760356	0.575822	1e+05	exposure	NA	ID	TRUE	reported	textfile
rs1171614	C	T	0.0436927	0.0760209	0.565463	1e+05	exposure	NA	ID	TRUE	reported	textfile
rs140331100	T	C	-0.39149	0.277249	0.157935	1e+05	exposure	NA	ID	TRUE	reported	textfile
rs7082076	G	C	0.124348	0.072587	0.0866962	1e+05	exposure	NA	ID	TRUE	reported	textfile
rs10762405	G	A	0.0612109	0.0563358	0.277242	1e+05	exposure	NA	ID	TRUE	reported	textfile
rs10823631	G	A	0.0495558	0.0562236	0.378099	1e+05	exposure	NA	ID	TRUE	reported	textfile
rs12414218	A	G	0.0870729	0.0566457	0.124257	1e+05	exposure	NA	ID	TRUE	reported	textfile
rs860081	A	T	0.0252466	0.316672	0.936456	1e+05	exposure	NA	ID	TRUE	reported	textfile
rs2497318	T	C	-0.0439989	0.0557109	0.429661	1e+05	exposure	NA	ID	TRUE	reported	textfile
rs2068888	A	G	0.116264	0.0555189	0.0362485	1e+05	exposure	NA	ID	TRUE	reported	textfile
rs143966491	A	G	0.0705752	0.118855	0.552651	1e+05	exposure	NA	ID	TRUE	reported	textfile
rs144599632	G	C	0.0640458	0.118819	0.589872	1e+05	exposure	NA	ID	TRUE	reported	textfile
rs7901123	C	T	0.0645516	0.11883	0.586974	1e+05	exposure	NA	ID	TRUE	reported	textfile
rs57991629	C	T	0.0741707	0.0712028	0.297559	1e+05	exposure	NA	ID	TRUE	reported	textfile
rs75794524	A	G	0.0500291	0.114048	0.660903	1e+05	exposure	NA	ID	TRUE	reported	textfile
rs4917639	C	A	0.0278168	0.0728374	0.702533	1e+05	exposure	NA	ID	TRUE	reported	textfile
rs78775993	T	C	0.0705761	0.114188	0.536529	1e+05	exposure	NA	ID	TRUE	reported	textfile
rs1341164	C	T	0.0404063	0.0620525	0.51494	1e+05	exposure	NA	ID	TRUE	reported	textfile
rs11572168	T	A	-0.00302144	0.0895302	0.973078	1e+05	exposure	NA	ID	TRUE	reported	textfile
rs56028148	T	C	-0.00355702	0.0895166	0.968304	1e+05	exposure	NA	ID	TRUE	reported	textfile
rs77794699	A	G	0.0363132	0.0620474	0.55838	1e+05	exposure	NA	ID	TRUE	reported	textfile
rs2071426	C	T	0.0292616	0.0620094	0.637005	1e+05	exposure	NA	ID	TRUE	reported	textfile
rs182566136	T	C	-0.00121318	0.0889274	0.989115	1e+05	exposure	NA	ID	TRUE	reported	textfile
rs10128455	C	T	0.0461118	0.0556613	0.407423	1e+05	exposure	NA	ID	TRUE	reported	textfile
rs10786187	G	A	0.0482892	0.0557834	0.386679	1e+05	exposure	NA	ID	TRUE	reported	textfile
rs7078003	T	C	0.0023503	0.0705566	0.973427	1e+05	exposure	NA	ID	TRUE	reported	textfile
rs76363116	T	C	-0.209109	0.301782	0.488364	1e+05	exposure	NA	ID	TRUE	reported	textfile
rs113481554	G	A	-0.0471765	0.181304	0.794705	1e+05	exposure	NA	ID	TRUE	reported	textfile
rs7096654	T	C	-0.0364117	0.0569367	0.52249	1e+05	exposure	NA	ID	TRUE	reported	textfile
rs2182168	G	C	-0.0113794	0.0572684	0.842495	1e+05	exposure	NA	ID	TRUE	reported	textfile
rs755126	A	G	-0.0119795	0.0572278	0.834191	1e+05	exposure	NA	ID	TRUE	reported	textfile
rs10786415	G	A	0.00628951	0.0565078	0.911376	1e+05	exposure	NA	ID	TRUE	reported	textfile
rs6584194	C	T	0.0179315	0.0566646	0.751661	1e+05	exposure	NA	ID	TRUE	reported	textfile
rs57564578	A	G	-0.0274058	0.101661	0.787483	1e+05	exposure	NA	ID	TRUE	reported	textfile
rs4474372	T	C	-0.000916293	0.0627746	0.988354	1e+05	exposure	NA	ID	TRUE	reported	textfile
rs942803	T	G	0.0279778	0.0659421	0.671362	1e+05	exposure	NA	ID	TRUE	reported	textfile
rs7923729	T	C	0.0279787	0.065942	0.671353	1e+05	exposure	NA	ID	TRUE	reported	textfile
rs6584205	T	C	0.0169777	0.0676199	0.801756	1e+05	exposure	NA	ID	TRUE	reported	textfile
rs41317034	T	C	-0.00348109	0.0870778	0.968112	1e+05	exposure	NA	ID	TRUE	reported	textfile
rs145640972	T	C	-0.658895	0.306428	0.0315362	1e+05	exposure	NA	ID	TRUE	reported	textfile
rs111607250	C	G	-0.166482	0.1056	0.114903	1e+05	exposure	NA	ID	TRUE	reported	textfile
rs10786496	C	T	-0.00376319	0.0577803	0.948071	1e+05	exposure	NA	ID	TRUE	reported	textfile
rs185979634	C	T	0.030971	0.216268	0.886127	1e+05	exposure	NA	ID	TRUE	reported	textfile
rs2804411	T	C	-0.0144692	0.0571295	0.80006	1e+05	exposure	NA	ID	TRUE	reported	textfile
rs72838105	T	A	-0.0851553	0.227781	0.708518	1e+05	exposure	NA	ID	TRUE	reported	textfile
rs56050010	G	A	-0.091758	0.177042	0.60426	1e+05	exposure	NA	ID	TRUE	reported	textfile
rs55672373	T	C	-0.117851	0.177485	0.506687	1e+05	exposure	NA	ID	TRUE	reported	textfile
rs17222723	A	T	-0.117783	0.177484	0.506931	1e+05	exposure	NA	ID	TRUE	reported	textfile
rs112344408	A	C	-0.117905	0.177475	0.506469	1e+05	exposure	NA	ID	TRUE	reported	textfile
rs72838129	C	T	-0.117902	0.177468	0.506461	1e+05	exposure	NA	ID	TRUE	reported	textfile
rs3740065	G	A	-0.0201086	0.0942418	0.831037	1e+05	exposure	NA	ID	TRUE	reported	textfile
rs72838138	A	G	-0.118274	0.177455	0.505089	1e+05	exposure	NA	ID	TRUE	reported	textfile
rs113513789	A	G	-0.118274	0.177455	0.505089	1e+05	exposure	NA	ID	TRUE	reported	textfile
rs72838150	A	G	-0.118274	0.177455	0.505089	1e+05	exposure	NA	ID	TRUE	reported	textfile
rs55725645	C	T	-0.145413	0.175089	0.406252	1e+05	exposure	NA	ID	TRUE	reported	textfile
rs146860861	A	G	-0.146288	0.175173	0.403659	1e+05	exposure	NA	ID	TRUE	reported	textfile
rs146931915	T	C	-0.342811	0.340728	0.314361	1e+05	exposure	NA	ID	TRUE	reported	textfile
rs189017081	C	T	-0.191879	0.33315	0.564647	1e+05	exposure	NA	ID	TRUE	reported	textfile
rs603424	A	G	-0.063376	0.0868853	0.465744	1e+05	exposure	NA	ID	TRUE	reported	textfile
rs118028082	A	G	-0.189934	0.0929106	0.040928	1e+05	exposure	NA	ID	TRUE	reported	textfile
rs7920657	A	T	-0.0871755	0.0643109	0.175248	1e+05	exposure	NA	ID	TRUE	reported	textfile
rs41291902	G	A	0.0744912	0.0941627	0.428891	1e+05	exposure	NA	ID	TRUE	reported	textfile
rs4751996	G	A	0.0740978	0.0576151	0.198413	1e+05	exposure	NA	ID	TRUE	reported	textfile
rs181671	T	C	-0.0170939	0.0556629	0.75877	1e+05	exposure	NA	ID	TRUE	reported	textfile
rs11597782	C	T	0.0666132	0.0562633	0.236431	1e+05	exposure	NA	ID	TRUE	reported	textfile
rs11244629	G	A	0.0853203	0.0673632	0.205309	1e+05	exposure	NA	ID	TRUE	reported	textfile
rs61861927	A	G	-0.0847853	0.0573158	0.13907	1e+05	exposure	NA	ID	TRUE	reported	textfile
rs59540563	T	C	0.0734124	0.0807184	0.363092	1e+05	exposure	NA	ID	TRUE	reported	textfile
rs4838735	A	C	0.0157395	0.0688066	0.819064	1e+05	exposure	NA	ID	TRUE	reported	textfile
rs11101731	A	G	0.162287	0.0980666	0.0979513	1e+05	exposure	NA	ID	TRUE	reported	textfile
rs4240520	A	G	-0.113287	0.0880129	0.198038	1e+05	exposure	NA	ID	TRUE	reported	textfile
rs72868316	A	G	-0.0107415	0.192657	0.955538	1e+05	exposure	NA	ID	TRUE	reported	textfile
rs1536826	C	A	-0.101318	0.0707198	0.151952	1e+05	exposure	NA	ID	TRUE	reported	textfile
rs7900208	C	T	-0.0595357	0.236232	0.801024	1e+05	exposure	NA	ID	TRUE	reported	textfile
rs115376765	T	C	-0.112909	0.225488	0.61656	1e+05	exposure	NA	ID	TRUE	reported	textfile
rs58932608	G	A	-0.000320912	0.0581685	0.995598	1e+05	exposure	NA	ID	TRUE	reported	textfile
rs11043016	C	T	0.112708	0.0689134	0.101945	1e+05	exposure	NA	ID	TRUE	reported	textfile
rs12419444	T	C	0.116779	0.0774049	0.131381	1e+05	exposure	NA	ID	TRUE	reported	textfile
rs10840516	A	G	0.106712	0.0690912	0.122464	1e+05	exposure	NA	ID	TRUE	reported	textfile
rs113945618	G	A	0.10324	0.0692069	0.135761	1e+05	exposure	NA	ID	TRUE	reported	textfile
rs113792108	T	C	-0.260956	0.33042	0.429662	1e+05	exposure	NA	ID	TRUE	reported	textfile
rs10766467	C	T	0.0258111	0.0556729	0.642919	1e+05	exposure	NA	ID	TRUE	reported	textfile
rs3802967	C	T	0.0276419	0.0556384	0.61932	1e+05	exposure	NA	ID	TRUE	reported	textfile
rs4150575	T	C	0.0756144	0.0611911	0.216567	1e+05	exposure	NA	ID	TRUE	reported	textfile
rs7112236	A	G	0.0423234	0.0599422	0.480145	1e+05	exposure	NA	ID	TRUE	reported	textfile
rs142059872	A	G	0.52697	0.207082	0.010936	1e+05	exposure	NA	ID	TRUE	reported	textfile
rs17243908	C	A	0.243783	0.17428	0.161872	1e+05	exposure	NA	ID	TRUE	reported	textfile
rs77762079	A	C	0.254056	0.174978	0.14652	1e+05	exposure	NA	ID	TRUE	reported	textfile
rs2304913	C	T	0.253719	0.174914	0.146909	1e+05	exposure	NA	ID	TRUE	reported	textfile
rs188956377	T	G	0.287503	0.807432	0.721787	1e+05	exposure	NA	ID	TRUE	reported	textfile
rs11032447	G	A	-0.0818509	0.0575468	0.154929	1e+05	exposure	NA	ID	TRUE	reported	textfile
rs7928134	G	A	-0.0233995	0.0603222	0.698085	1e+05	exposure	NA	ID	TRUE	reported	textfile
rs10838163	C	A	-1.06865	1.24326	0.390034	1e+05	exposure	NA	ID	TRUE	reported	textfile
rs12275064	T	G	-0.129511	0.0895495	0.148107	1e+05	exposure	NA	ID	TRUE	reported	textfile
rs609054	G	C	-0.00159514	0.0560978	0.977315	1e+05	exposure	NA	ID	TRUE	reported	textfile
rs11228841	G	A	0.0377545	0.0755038	0.617051	1e+05	exposure	NA	ID	TRUE	reported	textfile
rs2454663	C	T	-0.0946283	0.0707881	0.181293	1e+05	exposure	NA	ID	TRUE	reported	textfile
rs3741259	T	C	0.0130474	0.0832745	0.875498	1e+05	exposure	NA	ID	TRUE	reported	textfile
rs174533	A	G	0.0287027	0.0562471	0.609843	1e+05	exposure	NA	ID	TRUE	reported	textfile
rs174535	C	T	0.0246026	0.0562345	0.661749	1e+05	exposure	NA	ID	TRUE	reported	textfile
rs102275	C	T	0.0244681	0.0562169	0.663386	1e+05	exposure	NA	ID	TRUE	reported	textfile
rs4246215	T	G	0.023042	0.0557645	0.679459	1e+05	exposure	NA	ID	TRUE	reported	textfile
rs174541	C	T	0.0230438	0.0557648	0.679437	1e+05	exposure	NA	ID	TRUE	reported	textfile
rs174544	A	C	0.0523874	0.0568512	0.356799	1e+05	exposure	NA	ID	TRUE	reported	textfile
rs174546	T	C	0.0310102	0.05627	0.581567	1e+05	exposure	NA	ID	TRUE	reported	textfile
rs174548	G	C	0.0540068	0.0567738	0.34147	1e+05	exposure	NA	ID	TRUE	reported	textfile
rs174550	C	T	0.030756	0.0562691	0.584662	1e+05	exposure	NA	ID	TRUE	reported	textfile
rs174553	G	A	0.0283779	0.0562715	0.614048	1e+05	exposure	NA	ID	TRUE	reported	textfile
rs174554	G	A	0.0286232	0.0562791	0.611036	1e+05	exposure	NA	ID	TRUE	reported	textfile
rs174560	C	T	0.0492367	0.0568251	0.386237	1e+05	exposure	NA	ID	TRUE	reported	textfile
rs174564	G	A	0.0269565	0.0562447	0.631745	1e+05	exposure	NA	ID	TRUE	reported	textfile
rs28456	G	A	0.0536188	0.0567681	0.344901	1e+05	exposure	NA	ID	TRUE	reported	textfile
rs174566	G	A	0.0228474	0.0562594	0.684663	1e+05	exposure	NA	ID	TRUE	reported	textfile
rs174567	G	A	0.0263341	0.056239	0.639604	1e+05	exposure	NA	ID	TRUE	reported	textfile
rs174568	T	C	0.0204783	0.0563256	0.71618	1e+05	exposure	NA	ID	TRUE	reported	textfile
rs99780	T	C	0.029245	0.0562588	0.603181	1e+05	exposure	NA	ID	TRUE	reported	textfile
rs174570	T	C	-0.0503642	0.0657671	0.443798	1e+05	exposure	NA	ID	TRUE	reported	textfile
rs1535	G	A	0.0323301	0.0562738	0.56562	1e+05	exposure	NA	ID	TRUE	reported	textfile
rs61897793	A	G	0.0701492	0.0896909	0.434142	1e+05	exposure	NA	ID	TRUE	reported	textfile
rs174580	G	A	0.0267555	0.0561904	0.633962	1e+05	exposure	NA	ID	TRUE	reported	textfile
rs174599	C	G	0.0408662	0.0561569	0.466788	1e+05	exposure	NA	ID	TRUE	reported	textfile
rs174603	A	G	0.0983285	0.0603066	0.103001	1e+05	exposure	NA	ID	TRUE	reported	textfile
rs174604	G	C	0.0228249	0.0574231	0.691009	1e+05	exposure	NA	ID	TRUE	reported	textfile
rs174621	A	G	-0.0240034	0.0709699	0.735197	1e+05	exposure	NA	ID	TRUE	reported	textfile
rs174622	A	G	-0.024694	0.0709261	0.727716	1e+05	exposure	NA	ID	TRUE	reported	textfile
rs174634	C	G	-0.0176207	0.0662211	0.790171	1e+05	exposure	NA	ID	TRUE	reported	textfile
rs174458	T	C	-0.0450877	0.0609803	0.459676	1e+05	exposure	NA	ID	TRUE	reported	textfile
rs7104825	T	C	-0.0122736	0.109107	0.910434	1e+05	exposure	NA	ID	TRUE	reported	textfile
rs115395195	A	G	-0.0163614	0.105324	0.876551	1e+05	exposure	NA	ID	TRUE	reported	textfile
rs2463822	C	T	0.0163676	0.105324	0.876504	1e+05	exposure	NA	ID	TRUE	reported	textfile
rs2463820	T	A	0.0176013	0.105267	0.867208	1e+05	exposure	NA	ID	TRUE	reported	textfile
rs12292586	T	C	-0.0175213	0.105286	0.867828	1e+05	exposure	NA	ID	TRUE	reported	textfile
rs72923302	T	C	0.135828	0.100557	0.176774	1e+05	exposure	NA	ID	TRUE	reported	textfile
rs17713514	T	C	0.0527972	0.157824	0.737977	1e+05	exposure	NA	ID	TRUE	reported	textfile
rs142131421	A	G	0.0572515	0.158132	0.717315	1e+05	exposure	NA	ID	TRUE	reported	textfile
rs80276717	T	C	0.0570513	0.15814	0.718275	1e+05	exposure	NA	ID	TRUE	reported	textfile
rs377204392	T	C	0.057119	0.158114	0.717912	1e+05	exposure	NA	ID	TRUE	reported	textfile
rs150262653	G	A	0.0572276	0.158119	0.717406	1e+05	exposure	NA	ID	TRUE	reported	textfile
rs141232858	C	A	0.0579576	0.158211	0.714118	1e+05	exposure	NA	ID	TRUE	reported	textfile
rs183044805	T	C	0.0579574	0.158212	0.71412	1e+05	exposure	NA	ID	TRUE	reported	textfile
rs113939203	A	T	0.0579938	0.158268	0.714047	1e+05	exposure	NA	ID	TRUE	reported	textfile
rs147641133	T	G	0.057993	0.158268	0.714051	1e+05	exposure	NA	ID	TRUE	reported	textfile
rs112170989	T	C	0.08124	0.158197	0.607577	1e+05	exposure	NA	ID	TRUE	reported	textfile
rs79357841	A	C	0.0835859	0.158543	0.598045	1e+05	exposure	NA	ID	TRUE	reported	textfile
rs1939768	G	T	-0.116753	0.16079	0.467764	1e+05	exposure	NA	ID	TRUE	reported	textfile
rs113497640	G	A	0.109963	0.160148	0.492312	1e+05	exposure	NA	ID	TRUE	reported	textfile
rs10897407	G	A	0.0767861	0.0578806	0.184631	1e+05	exposure	NA	ID	TRUE	reported	textfile
rs510547	T	C	0.11666	0.0586339	0.0466316	1e+05	exposure	NA	ID	TRUE	reported	textfile
rs113967277	G	A	0.156408	0.163752	0.339501	1e+05	exposure	NA	ID	TRUE	reported	textfile
rs71456122	A	G	-0.23744	0.269721	0.378689	1e+05	exposure	NA	ID	TRUE	reported	textfile
rs12363578	T	C	0.0243983	0.0616135	0.692113	1e+05	exposure	NA	ID	TRUE	reported	textfile
rs34400381	A	G	-0.0101454	0.111896	0.927756	1e+05	exposure	NA	ID	TRUE	reported	textfile
rs117962473	T	C	-0.541986	0.488615	0.267331	1e+05	exposure	NA	ID	TRUE	reported	textfile
rs596603	G	T	0.0464083	0.0559667	0.406984	1e+05	exposure	NA	ID	TRUE	reported	textfile
rs60774377	C	T	-0.032738	0.0563409	0.561193	1e+05	exposure	NA	ID	TRUE	reported	textfile
rs10896190	C	T	0.0430976	0.0561096	0.442429	1e+05	exposure	NA	ID	TRUE	reported	textfile
rs948445	T	C	0.00177172	0.0877149	0.983885	1e+05	exposure	NA	ID	TRUE	reported	textfile
rs7108760	G	A	0.000473564	0.0877248	0.995693	1e+05	exposure	NA	ID	TRUE	reported	textfile
rs75202638	T	C	0.080271	0.110542	0.467742	1e+05	exposure	NA	ID	TRUE	reported	textfile
rs112549564	T	C	-0.0981303	0.09919	0.322508	1e+05	exposure	NA	ID	TRUE	reported	textfile
rs2510374	G	A	-0.0986423	0.0991886	0.319983	1e+05	exposure	NA	ID	TRUE	reported	textfile
rs7101947	T	C	-0.0367253	0.0774136	0.635212	1e+05	exposure	NA	ID	TRUE	reported	textfile
rs2229738	T	C	0.179643	0.0781889	0.0215874	1e+05	exposure	NA	ID	TRUE	reported	textfile
rs142171054	T	C	-0.075361	0.108593	0.487696	1e+05	exposure	NA	ID	TRUE	reported	textfile
rs1219550	C	T	0.049196	0.0652085	0.450584	1e+05	exposure	NA	ID	TRUE	reported	textfile
rs499974	A	C	0.0589957	0.0659148	0.370771	1e+05	exposure	NA	ID	TRUE	reported	textfile
rs695112	T	A	0.048197	0.0652092	0.459838	1e+05	exposure	NA	ID	TRUE	reported	textfile
rs79041271	G	A	-0.062267	0.149137	0.676301	1e+05	exposure	NA	ID	TRUE	reported	textfile
rs79603699	G	A	-0.254108	0.190928	0.183219	1e+05	exposure	NA	ID	TRUE	reported	textfile
rs139230314	A	G	0.338469	0.161118	0.0356624	1e+05	exposure	NA	ID	TRUE	reported	textfile
rs116676205	T	C	0.0194791	0.139577	0.889009	1e+05	exposure	NA	ID	TRUE	reported	textfile
rs489009	T	C	0.0287758	0.0557944	0.606031	1e+05	exposure	NA	ID	TRUE	reported	textfile
rs78029652	G	A	-1.15186	1.44424	0.425127	1e+05	exposure	NA	ID	TRUE	reported	textfile
rs191866531	A	G	0.183975	0.259043	0.477573	1e+05	exposure	NA	ID	TRUE	reported	textfile
rs2724417	A	T	-0.0139147	0.059066	0.81376	1e+05	exposure	NA	ID	TRUE	reported	textfile
rs1573558	T	C	-0.00940075	0.0592803	0.873999	1e+05	exposure	NA	ID	TRUE	reported	textfile
rs78762835	G	A	-0.376335	0.192466	0.050544	1e+05	exposure	NA	ID	TRUE	reported	textfile
rs118162901	G	A	0.135447	0.199311	0.496773	1e+05	exposure	NA	ID	TRUE	reported	textfile
rs11215670	T	C	0.125993	0.123825	0.308909	1e+05	exposure	NA	ID	TRUE	reported	textfile
rs7930786	G	C	0.222349	0.103557	0.0317841	1e+05	exposure	NA	ID	TRUE	reported	textfile
rs964184	C	G	0.108864	0.0787806	0.167014	1e+05	exposure	NA	ID	TRUE	reported	textfile
rs2236659	G	A	-0.16059	0.143775	0.264014	1e+05	exposure	NA	ID	TRUE	reported	textfile
rs558813	T	C	0.00391942	0.078327	0.960091	1e+05	exposure	NA	ID	TRUE	reported	textfile
rs7111570	T	C	-0.212139	0.202241	0.294206	1e+05	exposure	NA	ID	TRUE	reported	textfile
rs2072536	T	C	-0.0394328	0.057166	0.490323	1e+05	exposure	NA	ID	TRUE	reported	textfile
rs11061978	T	C	0.0767565	0.0555841	0.167307	1e+05	exposure	NA	ID	TRUE	reported	textfile
rs2080402	C	T	-0.0368778	0.0561568	0.511378	1e+05	exposure	NA	ID	TRUE	reported	textfile
rs11062102	C	T	0.00656593	0.0601045	0.913011	1e+05	exposure	NA	ID	TRUE	reported	textfile
rs10774020	C	T	0.0163785	0.0606097	0.786984	1e+05	exposure	NA	ID	TRUE	reported	textfile
rs10774021	T	C	-0.00295547	0.0597814	0.96057	1e+05	exposure	NA	ID	TRUE	reported	textfile
rs11613331	A	G	-0.0411443	0.0559836	0.46238	1e+05	exposure	NA	ID	TRUE	reported	textfile
rs7969761	T	C	-0.0392769	0.0560081	0.483133	1e+05	exposure	NA	ID	TRUE	reported	textfile
rs541273	T	C	-0.0916079	0.0882661	0.299335	1e+05	exposure	NA	ID	TRUE	reported	textfile
rs17177326	A	G	0.117885	0.123363	0.339277	1e+05	exposure	NA	ID	TRUE	reported	textfile
rs139619388	G	A	0.102478	0.149151	0.492035	1e+05	exposure	NA	ID	TRUE	reported	textfile
rs975657	A	G	0.0391354	0.056188	0.48611	1e+05	exposure	NA	ID	TRUE	reported	textfile
rs12815466	A	T	0.128984	0.0660279	0.0507633	1e+05	exposure	NA	ID	TRUE	reported	textfile
rs3858671	T	C	0.035971	0.0561882	0.52205	1e+05	exposure	NA	ID	TRUE	reported	textfile
rs12814270	G	A	0.0186466	0.0851131	0.826587	1e+05	exposure	NA	ID	TRUE	reported	textfile
rs11519268	A	G	-0.0527468	0.0629975	0.402433	1e+05	exposure	NA	ID	TRUE	reported	textfile
rs7976818	T	C	0.0166334	0.0679793	0.806702	1e+05	exposure	NA	ID	TRUE	reported	textfile
rs140593369	A	T	0.224646	0.479532	0.639449	1e+05	exposure	NA	ID	TRUE	reported	textfile
rs11045806	A	G	-0.0512464	0.0882374	0.561389	1e+05	exposure	NA	ID	TRUE	reported	textfile
rs4762697	T	A	0.0527827	0.0594085	0.374287	1e+05	exposure	NA	ID	TRUE	reported	textfile
rs4149056	C	T	-0.0887075	0.0692697	0.20033	1e+05	exposure	NA	ID	TRUE	reported	textfile
rs2417966	G	C	-0.0167506	0.0587582	0.775586	1e+05	exposure	NA	ID	TRUE	reported	textfile
rs73079476	C	A	-0.0926313	0.0691241	0.180222	1e+05	exposure	NA	ID	TRUE	reported	textfile
rs67981690	G	A	-0.0784209	0.0708165	0.268129	1e+05	exposure	NA	ID	TRUE	reported	textfile
rs11045856	G	T	-0.00743914	0.073933	0.919852	1e+05	exposure	NA	ID	TRUE	reported	textfile
rs1871395	G	A	-0.0372299	0.0620084	0.548239	1e+05	exposure	NA	ID	TRUE	reported	textfile
rs12317268	G	A	-0.0379601	0.0620128	0.540451	1e+05	exposure	NA	ID	TRUE	reported	textfile
rs4149067	G	C	-0.000735382	0.0606128	0.99032	1e+05	exposure	NA	ID	TRUE	reported	textfile
rs58310495	T	C	-0.0363144	0.0620001	0.558067	1e+05	exposure	NA	ID	TRUE	reported	textfile
rs56165099	T	C	-0.00163925	0.0606143	0.978425	1e+05	exposure	NA	ID	TRUE	reported	textfile
rs55695203	C	G	-0.0383148	0.0620007	0.536593	1e+05	exposure	NA	ID	TRUE	reported	textfile
rs73063122	C	A	-0.0152138	0.0609209	0.802796	1e+05	exposure	NA	ID	TRUE	reported	textfile
rs12318075	G	T	-0.0152816	0.0609182	0.801927	1e+05	exposure	NA	ID	TRUE	reported	textfile
rs11519272	A	C	-0.0152907	0.0609182	0.801811	1e+05	exposure	NA	ID	TRUE	reported	textfile
rs57743625	A	G	-0.0159668	0.0609181	0.793243	1e+05	exposure	NA	ID	TRUE	reported	textfile
rs2900478	A	T	-0.0657242	0.067172	0.327854	1e+05	exposure	NA	ID	TRUE	reported	textfile
rs4149083	T	A	-0.0634511	0.0671599	0.344772	1e+05	exposure	NA	ID	TRUE	reported	textfile
rs11045883	A	G	-0.0190304	0.0608674	0.754545	1e+05	exposure	NA	ID	TRUE	reported	textfile
rs7969341	G	A	-0.0192836	0.0608741	0.751412	1e+05	exposure	NA	ID	TRUE	reported	textfile
rs11045885	G	A	-0.019218	0.0608793	0.75225	1e+05	exposure	NA	ID	TRUE	reported	textfile
rs12369881	A	G	-0.0125891	0.060873	0.836159	1e+05	exposure	NA	ID	TRUE	reported	textfile
rs73069021	A	G	-0.0565967	0.0671401	0.399248	1e+05	exposure	NA	ID	TRUE	reported	textfile
rs11045909	G	C	-0.0128207	0.0609578	0.833417	1e+05	exposure	NA	ID	TRUE	reported	textfile
rs2199680	T	A	-0.0143594	0.061026	0.813977	1e+05	exposure	NA	ID	TRUE	reported	textfile
rs10841781	G	A	0.040575	0.0712282	0.568917	1e+05	exposure	NA	ID	TRUE	reported	textfile
rs4149006	T	G	0.0215242	0.0718386	0.764467	1e+05	exposure	NA	ID	TRUE	reported	textfile
rs10770795	G	A	0.0314637	0.0720696	0.662421	1e+05	exposure	NA	ID	TRUE	reported	textfile
rs11045962	T	A	0.0281492	0.0716352	0.694354	1e+05	exposure	NA	ID	TRUE	reported	textfile
rs6487886	G	T	0.014437	0.148323	0.92246	1e+05	exposure	NA	ID	TRUE	reported	textfile
rs869416	G	C	-0.0155278	0.0597306	0.794891	1e+05	exposure	NA	ID	TRUE	reported	textfile
rs1860371	C	G	-0.0064008	0.0873224	0.941567	1e+05	exposure	NA	ID	TRUE	reported	textfile
rs2079787	G	A	-0.0100767	0.0874477	0.908262	1e+05	exposure	NA	ID	TRUE	reported	textfile
rs2933243	A	G	0.0238245	0.071684	0.739622	1e+05	exposure	NA	ID	TRUE	reported	textfile
rs2657879	G	A	0.0220236	0.0720601	0.759887	1e+05	exposure	NA	ID	TRUE	reported	textfile
rs2638314	A	T	0.0213516	0.0720369	0.766927	1e+05	exposure	NA	ID	TRUE	reported	textfile
rs2657910	A	G	-0.0579244	0.0814983	0.477242	1e+05	exposure	NA	ID	TRUE	reported	textfile
rs1564374	G	A	-0.0372732	0.0575037	0.516864	1e+05	exposure	NA	ID	TRUE	reported	textfile
rs7487383	A	G	-0.0696638	0.0691676	0.313851	1e+05	exposure	NA	ID	TRUE	reported	textfile
rs2406753	G	A	0.138977	0.0960492	0.147915	1e+05	exposure	NA	ID	TRUE	reported	textfile
rs7955759	A	G	0.0666179	0.0640717	0.298461	1e+05	exposure	NA	ID	TRUE	reported	textfile
rs3213737	A	G	0.0403325	0.0583971	0.48978	1e+05	exposure	NA	ID	TRUE	reported	textfile
rs937475	G	A	-0.0038828	0.0565213	0.945232	1e+05	exposure	NA	ID	TRUE	reported	textfile
rs28854495	G	T	-0.00380125	0.0565266	0.946385	1e+05	exposure	NA	ID	TRUE	reported	textfile
rs10860932	A	G	-0.00695192	0.0599227	0.907641	1e+05	exposure	NA	ID	TRUE	reported	textfile
rs7309088	T	C	0.0253195	0.0559233	0.650726	1e+05	exposure	NA	ID	TRUE	reported	textfile
rs3184504	C	T	-0.10425	0.0564022	0.064555	1e+05	exposure	NA	ID	TRUE	reported	textfile
rs4766578	A	T	-0.107505	0.0560014	0.0548984	1e+05	exposure	NA	ID	TRUE	reported	textfile
rs144853353	T	G	-0.187484	0.347005	0.588996	1e+05	exposure	NA	ID	TRUE	reported	textfile
rs12811045	G	A	0.104412	0.0675066	0.121936	1e+05	exposure	NA	ID	TRUE	reported	textfile
rs10466932	A	G	-0.015991	0.0763975	0.834204	1e+05	exposure	NA	ID	TRUE	reported	textfile
rs203326	C	T	-0.0116453	0.0664587	0.860902	1e+05	exposure	NA	ID	TRUE	reported	textfile
rs117637925	C	G	0.029904	0.159193	0.850996	1e+05	exposure	NA	ID	TRUE	reported	textfile
rs150742581	A	C	0.0447927	0.225489	0.842539	1e+05	exposure	NA	ID	TRUE	reported	textfile
rs2516078	C	T	-0.0557276	0.0560356	0.319977	1e+05	exposure	NA	ID	TRUE	reported	textfile
rs3752531	G	A	-0.00243225	0.0568581	0.965879	1e+05	exposure	NA	ID	TRUE	reported	textfile
rs2014355	C	T	-0.00151838	0.0633227	0.98087	1e+05	exposure	NA	ID	TRUE	reported	textfile
rs1799958	A	G	-0.00378317	0.0633491	0.952379	1e+05	exposure	NA	ID	TRUE	reported	textfile
rs3916	C	G	-0.00356711	0.0633793	0.955117	1e+05	exposure	NA	ID	TRUE	reported	textfile
rs34708625	C	T	-0.00143668	0.0633729	0.981913	1e+05	exposure	NA	ID	TRUE	reported	textfile
rs791210	C	T	-0.0457187	0.0574794	0.426385	1e+05	exposure	NA	ID	TRUE	reported	textfile
rs10849823	G	T	0.0252827	0.117953	0.830278	1e+05	exposure	NA	ID	TRUE	reported	textfile
rs7135337	C	A	0.0850983	0.0558833	0.127812	1e+05	exposure	NA	ID	TRUE	reported	textfile
rs2255531	A	G	-0.0937735	0.056935	0.099552	1e+05	exposure	NA	ID	TRUE	reported	textfile
rs7139079	A	G	0.0849778	0.0559197	0.128601	1e+05	exposure	NA	ID	TRUE	reported	textfile
rs2464190	C	T	-0.089445	0.0559208	0.109711	1e+05	exposure	NA	ID	TRUE	reported	textfile
rs1169288	C	A	-0.10055	0.0576343	0.0810513	1e+05	exposure	NA	ID	TRUE	reported	textfile
rs2244608	G	A	-0.115781	0.0573183	0.043387	1e+05	exposure	NA	ID	TRUE	reported	textfile
rs2393791	T	C	0.0796077	0.0565381	0.15912	1e+05	exposure	NA	ID	TRUE	reported	textfile
rs10774580	G	A	-0.0385463	0.0560892	0.491936	1e+05	exposure	NA	ID	TRUE	reported	textfile
rs1179996	C	A	-0.0423688	0.0562966	0.451691	1e+05	exposure	NA	ID	TRUE	reported	textfile
rs12809185	C	A	0.0458518	0.134743	0.733638	1e+05	exposure	NA	ID	TRUE	reported	textfile
rs71454677	T	C	-0.842742	0.441012	0.0560132	1e+05	exposure	NA	ID	TRUE	reported	textfile
rs1154510	C	T	-0.0426686	0.0680388	0.53058	1e+05	exposure	NA	ID	TRUE	reported	textfile
rs11614623	T	C	0.04318	0.0680488	0.525725	1e+05	exposure	NA	ID	TRUE	reported	textfile
rs10840627	G	A	-0.0487745	0.0683218	0.475294	1e+05	exposure	NA	ID	TRUE	reported	textfile
rs10846742	A	G	0.0236451	0.071278	0.740092	1e+05	exposure	NA	ID	TRUE	reported	textfile
rs10846744	C	G	-0.0651095	0.0742747	0.380702	1e+05	exposure	NA	ID	TRUE	reported	textfile
rs35404636	G	A	0.0791885	0.0636782	0.213657	1e+05	exposure	NA	ID	TRUE	reported	textfile
rs955783	T	A	-0.0649309	0.0578172	0.261421	1e+05	exposure	NA	ID	TRUE	reported	textfile
rs9509847	A	C	0.0603112	0.0569231	0.289362	1e+05	exposure	NA	ID	TRUE	reported	textfile
rs79405811	A	G	-0.0284174	0.14225	0.84166	1e+05	exposure	NA	ID	TRUE	reported	textfile
rs74991768	T	C	0.0944886	0.102733	0.357703	1e+05	exposure	NA	ID	TRUE	reported	textfile
rs11839149	G	C	-0.058249	0.0736051	0.428727	1e+05	exposure	NA	ID	TRUE	reported	textfile
rs75459113	G	A	-0.296676	0.196521	0.131135	1e+05	exposure	NA	ID	TRUE	reported	textfile
rs78214423	A	G	-0.00767907	0.251812	0.975672	1e+05	exposure	NA	ID	TRUE	reported	textfile
rs140047638	C	T	-0.0157534	0.380141	0.966944	1e+05	exposure	NA	ID	TRUE	reported	textfile
rs9543004	C	T	-0.14111	0.05658	0.0126314	1e+05	exposure	NA	ID	TRUE	reported	textfile
rs141811254	A	T	0.185932	0.198173	0.348126	1e+05	exposure	NA	ID	TRUE	reported	textfile
rs9524869	G	C	0.0523245	0.0732651	0.475115	1e+05	exposure	NA	ID	TRUE	reported	textfile
rs9516557	A	G	-0.0145119	0.0627886	0.817219	1e+05	exposure	NA	ID	TRUE	reported	textfile
rs2992883	T	A	0.0315435	0.0732405	0.666699	1e+05	exposure	NA	ID	TRUE	reported	textfile
rs2390354	A	T	0.0182289	0.0614068	0.766577	1e+05	exposure	NA	ID	TRUE	reported	textfile
rs145025874	A	G	-0.123857	0.190754	0.516143	1e+05	exposure	NA	ID	TRUE	reported	textfile
rs149413352	A	C	-0.0271719	0.19346	0.888303	1e+05	exposure	NA	ID	TRUE	reported	textfile
rs56398830	A	G	-0.0647478	0.396169	0.870176	1e+05	exposure	NA	ID	TRUE	reported	textfile
rs55971546	T	C	-0.106638	0.136446	0.434482	1e+05	exposure	NA	ID	TRUE	reported	textfile
rs144846334	A	G	-0.0876984	0.362997	0.809094	1e+05	exposure	NA	ID	TRUE	reported	textfile
rs9586512	T	G	-0.0719086	0.116104	0.535687	1e+05	exposure	NA	ID	TRUE	reported	textfile
rs11568438	A	G	0.0105041	0.17213	0.95134	1e+05	exposure	NA	ID	TRUE	reported	textfile
rs200374463	T	G	-0.105679	0.198487	0.594432	1e+05	exposure	NA	ID	TRUE	reported	textfile
rs10130361	G	C	-0.0224012	0.0571825	0.695244	1e+05	exposure	NA	ID	TRUE	reported	textfile
rs61744423	C	T	0.161972	0.135294	0.231233	1e+05	exposure	NA	ID	TRUE	reported	textfile
rs117463339	C	G	-0.0429628	0.172899	0.803759	1e+05	exposure	NA	ID	TRUE	reported	textfile
rs117768308	G	A	-0.373949	0.195312	0.0555405	1e+05	exposure	NA	ID	TRUE	reported	textfile
rs7141433	T	C	0.0535635	0.0906858	0.554756	1e+05	exposure	NA	ID	TRUE	reported	textfile
rs73266074	A	G	-0.0461655	0.0905468	0.610155	1e+05	exposure	NA	ID	TRUE	reported	textfile
rs149531955	C	T	-0.421499	0.34595	0.223079	1e+05	exposure	NA	ID	TRUE	reported	textfile
rs61985497	A	G	-0.0489285	0.13239	0.711697	1e+05	exposure	NA	ID	TRUE	reported	textfile
rs390132	C	T	0.126658	0.098479	0.198392	1e+05	exposure	NA	ID	TRUE	reported	textfile
rs380342	A	G	0.110884	0.0876291	0.205735	1e+05	exposure	NA	ID	TRUE	reported	textfile
rs414700	G	T	0.110877	0.0876287	0.205762	1e+05	exposure	NA	ID	TRUE	reported	textfile
rs12879147	A	G	0.0450469	0.0896248	0.615234	1e+05	exposure	NA	ID	TRUE	reported	textfile
rs7160525	A	G	0.0190332	0.0824434	0.81742	1e+05	exposure	NA	ID	TRUE	reported	textfile
rs17101394	A	G	0.0196649	0.0818049	0.81003	1e+05	exposure	NA	ID	TRUE	reported	textfile
rs34609767	G	T	0.0198066	0.0818053	0.808689	1e+05	exposure	NA	ID	TRUE	reported	textfile
rs7157785	T	G	0.0195599	0.0817986	0.81101	1e+05	exposure	NA	ID	TRUE	reported	textfile
rs12878001	G	T	0.0260821	0.0819549	0.750297	1e+05	exposure	NA	ID	TRUE	reported	textfile
rs72719193	A	G	-0.0563389	0.0563828	0.317687	1e+05	exposure	NA	ID	TRUE	reported	textfile
rs1077989	C	A	-0.0547702	0.0563716	0.331254	1e+05	exposure	NA	ID	TRUE	reported	textfile
rs144512259	T	C	-0.551871	0.391207	0.158336	1e+05	exposure	NA	ID	TRUE	reported	textfile
rs8009347	C	T	-0.0138929	0.0559082	0.803752	1e+05	exposure	NA	ID	TRUE	reported	textfile
rs2242610	G	A	0.00786653	0.0588363	0.893638	1e+05	exposure	NA	ID	TRUE	reported	textfile
rs2041073	C	T	0.0493868	0.0566245	0.38311	1e+05	exposure	NA	ID	TRUE	reported	textfile
rs72738356	A	G	0.0341151	0.0630754	0.588602	1e+05	exposure	NA	ID	TRUE	reported	textfile
rs58231493	T	C	-0.0462466	0.0561788	0.410392	1e+05	exposure	NA	ID	TRUE	reported	textfile
rs11626972	G	A	-0.0150246	0.0561378	0.788978	1e+05	exposure	NA	ID	TRUE	reported	textfile
rs146968042	T	C	-0.0710823	0.22686	0.754029	1e+05	exposure	NA	ID	TRUE	reported	textfile
rs151154986	A	G	-0.288283	0.248106	0.245261	1e+05	exposure	NA	ID	TRUE	reported	textfile
rs55826256	C	G	0.00457187	0.0637995	0.942873	1e+05	exposure	NA	ID	TRUE	reported	textfile
rs111225879	A	T	0.280393	0.112705	0.012852	1e+05	exposure	NA	ID	TRUE	reported	textfile
rs114538296	C	A	-0.598034	0.24608	0.0150886	1e+05	exposure	NA	ID	TRUE	reported	textfile
rs1077697	T	C	0.0309962	0.0599763	0.605291	1e+05	exposure	NA	ID	TRUE	reported	textfile
rs4900072	T	C	-0.161676	0.0562365	0.0040411	1e+05	exposure	NA	ID	TRUE	reported	textfile
rs9989237	T	C	-0.108305	0.0685095	0.113907	1e+05	exposure	NA	ID	TRUE	reported	textfile
rs4491436	C	A	-0.108463	0.0684692	0.113167	1e+05	exposure	NA	ID	TRUE	reported	textfile
rs28929474	T	C	0.359516	0.201644	0.0745985	1e+05	exposure	NA	ID	TRUE	reported	textfile
rs12431901	T	G	-0.0720287	0.0594086	0.225348	1e+05	exposure	NA	ID	TRUE	reported	textfile
rs2296487	C	T	0.067887	0.0600005	0.25787	1e+05	exposure	NA	ID	TRUE	reported	textfile
rs2021965	A	C	-0.0678128	0.060003	0.25841	1e+05	exposure	NA	ID	TRUE	reported	textfile
rs111688512	A	G	-0.0871083	0.0865836	0.314387	1e+05	exposure	NA	ID	TRUE	reported	textfile
rs8012505	G	C	0.0521412	0.0859114	0.543906	1e+05	exposure	NA	ID	TRUE	reported	textfile
rs2282377	G	C	0.0525823	0.0859017	0.540457	1e+05	exposure	NA	ID	TRUE	reported	textfile
rs117763903	T	C	-0.331264	0.262085	0.206247	1e+05	exposure	NA	ID	TRUE	reported	textfile
rs200679552	A	T	-0.0836352	0.242839	0.73054	1e+05	exposure	NA	ID	TRUE	reported	textfile
rs2289329	C	T	0.0697642	0.0558443	0.211569	1e+05	exposure	NA	ID	TRUE	reported	textfile
rs190543502	C	T	-0.0611935	0.436975	0.888629	1e+05	exposure	NA	ID	TRUE	reported	textfile
rs139097404	C	T	0.105489	0.402139	0.793075	1e+05	exposure	NA	ID	TRUE	reported	textfile
rs72722075	T	C	-0.0769142	0.0832864	0.355752	1e+05	exposure	NA	ID	TRUE	reported	textfile
rs2467862	G	T	0.0377102	0.0563503	0.503362	1e+05	exposure	NA	ID	TRUE	reported	textfile
rs72623915	T	C	0.0558131	0.0599628	0.35196	1e+05	exposure	NA	ID	TRUE	reported	textfile
rs1145086	G	A	0.0380212	0.0563513	0.499855	1e+05	exposure	NA	ID	TRUE	reported	textfile
rs1346267	C	T	0.0279675	0.0564143	0.620069	1e+05	exposure	NA	ID	TRUE	reported	textfile
rs557700	C	T	-0.0221497	0.0602556	0.713175	1e+05	exposure	NA	ID	TRUE	reported	textfile
rs1648348	C	A	-0.163509	0.064399	0.0111171	1e+05	exposure	NA	ID	TRUE	reported	textfile
rs2693467	C	T	-0.276059	0.111575	0.013353	1e+05	exposure	NA	ID	TRUE	reported	textfile
rs12904367	A	G	0.0202258	0.07975	0.799793	1e+05	exposure	NA	ID	TRUE	reported	textfile
rs11854242	T	C	-0.0576301	0.0697605	0.40874	1e+05	exposure	NA	ID	TRUE	reported	textfile
rs10162642	A	G	-0.0257207	0.0791374	0.745171	1e+05	exposure	NA	ID	TRUE	reported	textfile
rs1601935	T	G	0.0600687	0.0572751	0.294282	1e+05	exposure	NA	ID	TRUE	reported	textfile
rs11858759	A	G	-0.0499422	0.0586305	0.394318	1e+05	exposure	NA	ID	TRUE	reported	textfile
rs10468017	T	C	-0.062226	0.0591005	0.292394	1e+05	exposure	NA	ID	TRUE	reported	textfile
rs261290	C	T	0.0597407	0.0572889	0.297042	1e+05	exposure	NA	ID	TRUE	reported	textfile
rs261291	C	T	-0.0496957	0.0570728	0.383895	1e+05	exposure	NA	ID	TRUE	reported	textfile
rs2414577	C	T	-0.071454	0.0561826	0.203438	1e+05	exposure	NA	ID	TRUE	reported	textfile
rs35853021	T	G	-0.0577293	0.0567647	0.309157	1e+05	exposure	NA	ID	TRUE	reported	textfile
rs1532085	G	A	0.0754479	0.0563678	0.180736	1e+05	exposure	NA	ID	TRUE	reported	textfile
rs174418	C	T	0.0286995	0.0559508	0.607992	1e+05	exposure	NA	ID	TRUE	reported	textfile
rs1077835	G	A	0.0614388	0.0635771	0.33386	1e+05	exposure	NA	ID	TRUE	reported	textfile
rs1077834	C	T	0.0612457	0.0635734	0.335354	1e+05	exposure	NA	ID	TRUE	reported	textfile
rs2070895	A	G	0.0610815	0.0635144	0.336203	1e+05	exposure	NA	ID	TRUE	reported	textfile
rs633695	G	A	0.073651	0.0602562	0.221595	1e+05	exposure	NA	ID	TRUE	reported	textfile
rs488490	A	C	-0.109827	0.0795229	0.167255	1e+05	exposure	NA	ID	TRUE	reported	textfile
rs12914626	T	C	-0.0195019	0.0581089	0.737165	1e+05	exposure	NA	ID	TRUE	reported	textfile
rs572410	G	C	-0.0308197	0.0617464	0.617685	1e+05	exposure	NA	ID	TRUE	reported	textfile
rs4775623	A	G	0.0750642	0.0554929	0.176158	1e+05	exposure	NA	ID	TRUE	reported	textfile
rs11637168	A	C	0.00577866	0.0572478	0.919597	1e+05	exposure	NA	ID	TRUE	reported	textfile
rs2472297	T	C	-0.031512	0.0641357	0.623191	1e+05	exposure	NA	ID	TRUE	reported	textfile
rs12148513	T	C	-0.0825171	0.0609435	0.175738	1e+05	exposure	NA	ID	TRUE	reported	textfile
rs147023777	A	G	0.191261	0.184334	0.299467	1e+05	exposure	NA	ID	TRUE	reported	textfile
rs79495512	C	T	-0.0462458	0.0845104	0.584228	1e+05	exposure	NA	ID	TRUE	reported	textfile
rs2469541	T	C	0.0211023	0.0566512	0.709524	1e+05	exposure	NA	ID	TRUE	reported	textfile
rs78185702	T	C	-0.0559628	0.0849622	0.510102	1e+05	exposure	NA	ID	TRUE	reported	textfile
rs8032081	G	A	0.0822684	0.0566259	0.146268	1e+05	exposure	NA	ID	TRUE	reported	textfile
rs12442376	G	T	0.0558848	0.0623815	0.370331	1e+05	exposure	NA	ID	TRUE	reported	textfile
rs58374597	A	T	-0.0011913	0.210325	0.995481	1e+05	exposure	NA	ID	TRUE	reported	textfile
rs6495304	A	G	0.0994001	0.113571	0.38145	1e+05	exposure	NA	ID	TRUE	reported	textfile
rs3885951	G	A	0.0136039	0.114075	0.905074	1e+05	exposure	NA	ID	TRUE	reported	textfile
rs140467425	T	C	0.0763344	0.123784	0.537449	1e+05	exposure	NA	ID	TRUE	reported	textfile
rs117958023	C	T	0.241267	0.263243	0.359395	1e+05	exposure	NA	ID	TRUE	reported	textfile
rs2242047	T	C	-0.365175	0.264193	0.166902	1e+05	exposure	NA	ID	TRUE	reported	textfile
rs75825317	C	G	-0.0711032	0.129883	0.584077	1e+05	exposure	NA	ID	TRUE	reported	textfile
rs55990066	C	T	-0.0807229	0.102405	0.43054	1e+05	exposure	NA	ID	TRUE	reported	textfile
rs72754971	C	T	-0.0247223	0.108478	0.819723	1e+05	exposure	NA	ID	TRUE	reported	textfile
rs72754973	G	T	-0.0248877	0.108443	0.818479	1e+05	exposure	NA	ID	TRUE	reported	textfile
rs72754978	C	T	-0.0248953	0.108442	0.818425	1e+05	exposure	NA	ID	TRUE	reported	textfile
rs75062282	C	A	0.203799	0.184774	0.270044	1e+05	exposure	NA	ID	TRUE	reported	textfile
rs4932474	T	C	-0.0312924	0.0578288	0.588423	1e+05	exposure	NA	ID	TRUE	reported	textfile
rs12922098	C	T	-0.00763852	0.0582513	0.895672	1e+05	exposure	NA	ID	TRUE	reported	textfile
rs13889	T	C	0.167906	0.1494	0.261068	1e+05	exposure	NA	ID	TRUE	reported	textfile
rs11644358	A	G	-0.0676677	0.0703615	0.336192	1e+05	exposure	NA	ID	TRUE	reported	textfile
rs11076828	T	C	-0.0515164	0.0598689	0.38952	1e+05	exposure	NA	ID	TRUE	reported	textfile
rs112036394	C	T	0.0546355	0.071168	0.442667	1e+05	exposure	NA	ID	TRUE	reported	textfile
rs117746390	T	A	-0.615579	0.482449	0.201975	1e+05	exposure	NA	ID	TRUE	reported	textfile
rs72785421	C	T	0.145789	0.0709208	0.0398162	1e+05	exposure	NA	ID	TRUE	reported	textfile
rs4985124	G	T	0.0132637	0.0596866	0.824141	1e+05	exposure	NA	ID	TRUE	reported	textfile
rs1741	C	G	0.0131794	0.0598858	0.825812	1e+05	exposure	NA	ID	TRUE	reported	textfile
rs4500751	T	C	-0.0241219	0.0601733	0.688513	1e+05	exposure	NA	ID	TRUE	reported	textfile
rs6498541	G	A	-0.0238605	0.0601816	0.691755	1e+05	exposure	NA	ID	TRUE	reported	textfile
rs12928099	A	C	-0.0863553	0.0618273	0.162499	1e+05	exposure	NA	ID	TRUE	reported	textfile
rs4122352	A	G	-0.0896159	0.0615798	0.145591	1e+05	exposure	NA	ID	TRUE	reported	textfile
rs924135	T	A	-0.0699501	0.0557258	0.209387	1e+05	exposure	NA	ID	TRUE	reported	textfile
rs924138	C	T	-0.0699163	0.0557254	0.209603	1e+05	exposure	NA	ID	TRUE	reported	textfile
rs2062541	A	G	-0.0707176	0.0557308	0.204472	1e+05	exposure	NA	ID	TRUE	reported	textfile
rs171583	G	A	0.0903248	0.0587857	0.124414	1e+05	exposure	NA	ID	TRUE	reported	textfile
rs35594	A	G	0.104865	0.0588155	0.074595	1e+05	exposure	NA	ID	TRUE	reported	textfile
rs41278174	A	G	-0.1157	0.155753	0.457578	1e+05	exposure	NA	ID	TRUE	reported	textfile
rs9928003	C	A	-0.0705986	0.0665717	0.288922	1e+05	exposure	NA	ID	TRUE	reported	textfile
rs28544423	T	C	-0.0703634	0.0665787	0.290582	1e+05	exposure	NA	ID	TRUE	reported	textfile
rs77924615	A	G	-0.106092	0.0672373	0.114593	1e+05	exposure	NA	ID	TRUE	reported	textfile
rs148539803	T	C	-0.12491	0.265276	0.637736	1e+05	exposure	NA	ID	TRUE	reported	textfile
rs148153141	G	A	0.0141321	0.420832	0.973211	1e+05	exposure	NA	ID	TRUE	reported	textfile
rs34927101	T	C	0.0254774	0.201267	0.899269	1e+05	exposure	NA	ID	TRUE	reported	textfile
rs8061485	C	T	0.0385972	0.0611266	0.527758	1e+05	exposure	NA	ID	TRUE	reported	textfile
rs189297030	G	C	-0.189438	0.196441	0.334869	1e+05	exposure	NA	ID	TRUE	reported	textfile
rs1505100	T	A	0.0403407	0.0610473	0.508733	1e+05	exposure	NA	ID	TRUE	reported	textfile
rs2271060	T	G	0.0404412	0.0610446	0.507659	1e+05	exposure	NA	ID	TRUE	reported	textfile
rs2271062	A	C	0.117368	0.0973773	0.22809	1e+05	exposure	NA	ID	TRUE	reported	textfile
rs1133607	T	C	0.0380934	0.0916821	0.67778	1e+05	exposure	NA	ID	TRUE	reported	textfile
rs7500220	G	A	0.0791618	0.0699399	0.257696	1e+05	exposure	NA	ID	TRUE	reported	textfile
rs145706482	A	C	-0.200611	0.133892	0.134056	1e+05	exposure	NA	ID	TRUE	reported	textfile
rs9922704	C	T	0.023651	0.21334	0.911727	1e+05	exposure	NA	ID	TRUE	reported	textfile
rs77863699	C	T	0.101376	0.21235	0.633076	1e+05	exposure	NA	ID	TRUE	reported	textfile
rs8056693	C	T	0.209616	0.177972	0.238874	1e+05	exposure	NA	ID	TRUE	reported	textfile
rs59532339	T	A	0.065256	0.217736	0.764404	1e+05	exposure	NA	ID	TRUE	reported	textfile
rs28736286	G	A	-0.0467147	0.0608976	0.44302	1e+05	exposure	NA	ID	TRUE	reported	textfile
rs12918852	T	C	-0.0787628	0.0599489	0.188903	1e+05	exposure	NA	ID	TRUE	reported	textfile
rs76530968	A	G	-0.203582	0.172525	0.237993	1e+05	exposure	NA	ID	TRUE	reported	textfile
rs72770483	G	T	0.0548167	0.118141	0.642652	1e+05	exposure	NA	ID	TRUE	reported	textfile
rs118064647	G	A	-0.277924	0.2578	0.281008	1e+05	exposure	NA	ID	TRUE	reported	textfile
rs111875922	T	C	0.0600955	0.259576	0.816916	1e+05	exposure	NA	ID	TRUE	reported	textfile
rs151228	G	A	0.0190043	0.0560539	0.734582	1e+05	exposure	NA	ID	TRUE	reported	textfile
rs34413922	T	C	-0.117145	0.191732	0.54121	1e+05	exposure	NA	ID	TRUE	reported	textfile
rs151232	C	T	0.0187599	0.0560558	0.737877	1e+05	exposure	NA	ID	TRUE	reported	textfile
rs144245963	T	C	0.533653	0.566511	0.346194	1e+05	exposure	NA	ID	TRUE	reported	textfile
rs117985404	A	G	-0.0521732	0.297014	0.860562	1e+05	exposure	NA	ID	TRUE	reported	textfile
rs12923643	A	G	0.239162	0.164885	0.146925	1e+05	exposure	NA	ID	TRUE	reported	textfile
rs116938011	T	C	0.383419	0.132679	0.00385461	1e+05	exposure	NA	ID	TRUE	reported	textfile
rs147712721	C	G	0.26475	0.152422	0.0823948	1e+05	exposure	NA	ID	TRUE	reported	textfile
rs8050812	C	T	-0.0140206	0.0625922	0.822758	1e+05	exposure	NA	ID	TRUE	reported	textfile
rs8062719	G	A	-0.0919002	0.0582548	0.114667	1e+05	exposure	NA	ID	TRUE	reported	textfile
rs12443580	C	T	-0.0493744	0.0581235	0.395618	1e+05	exposure	NA	ID	TRUE	reported	textfile
rs173539	T	C	-0.0557403	0.0617713	0.366863	1e+05	exposure	NA	ID	TRUE	reported	textfile
rs247617	A	C	-0.0526907	0.061937	0.394928	1e+05	exposure	NA	ID	TRUE	reported	textfile
rs12149545	A	G	-0.0401158	0.0621748	0.518792	1e+05	exposure	NA	ID	TRUE	reported	textfile
rs17231506	T	C	-0.0503493	0.0619923	0.416684	1e+05	exposure	NA	ID	TRUE	reported	textfile
rs11508026	T	C	-0.00422959	0.0563444	0.940162	1e+05	exposure	NA	ID	TRUE	reported	textfile
rs11076256	T	C	0.0359047	0.119704	0.764219	1e+05	exposure	NA	ID	TRUE	reported	textfile
rs1424245	A	T	-0.0718444	0.0557449	0.197465	1e+05	exposure	NA	ID	TRUE	reported	textfile
rs12921667	A	G	0.0509066	0.119691	0.670604	1e+05	exposure	NA	ID	TRUE	reported	textfile
rs11647808	A	C	0.0526395	0.119653	0.659985	1e+05	exposure	NA	ID	TRUE	reported	textfile
rs1473206	A	G	-0.0735688	0.0556701	0.18633	1e+05	exposure	NA	ID	TRUE	reported	textfile
rs8050744	G	A	0.052639	0.119654	0.659991	1e+05	exposure	NA	ID	TRUE	reported	textfile
rs143277630	T	C	-0.0797268	0.139822	0.56854	1e+05	exposure	NA	ID	TRUE	reported	textfile
rs113867701	G	C	0.374612	0.184663	0.0424972	1e+05	exposure	NA	ID	TRUE	reported	textfile
rs8056893	A	C	-0.0388638	0.0634483	0.540189	1e+05	exposure	NA	ID	TRUE	reported	textfile
rs9925773	G	A	-0.0392727	0.0634813	0.536147	1e+05	exposure	NA	ID	TRUE	reported	textfile
rs2863979	A	G	-0.0176819	0.0610493	0.772097	1e+05	exposure	NA	ID	TRUE	reported	textfile
rs150851429	C	G	0.16843	0.199605	0.398771	1e+05	exposure	NA	ID	TRUE	reported	textfile
rs61733129	T	C	0.0984513	0.179169	0.58267	1e+05	exposure	NA	ID	TRUE	reported	textfile
rs140009120	A	C	0.79467	0.392558	0.0429358	1e+05	exposure	NA	ID	TRUE	reported	textfile
rs144025042	A	G	0.264271	0.165577	0.110476	1e+05	exposure	NA	ID	TRUE	reported	textfile
rs62036205	C	A	-0.0364705	0.0941706	0.698548	1e+05	exposure	NA	ID	TRUE	reported	textfile
rs12927647	C	A	0.122767	0.0564471	0.0296367	1e+05	exposure	NA	ID	TRUE	reported	textfile
rs9708919	T	C	-0.116921	0.0564277	0.0382613	1e+05	exposure	NA	ID	TRUE	reported	textfile
rs7196272	C	G	-0.203895	0.164166	0.214234	1e+05	exposure	NA	ID	TRUE	reported	textfile
rs9922045	G	A	-0.192075	0.165856	0.246831	1e+05	exposure	NA	ID	TRUE	reported	textfile
rs79388303	A	T	-0.189273	0.166137	0.254596	1e+05	exposure	NA	ID	TRUE	reported	textfile
rs2061679	T	C	-0.168676	0.168365	0.316417	1e+05	exposure	NA	ID	TRUE	reported	textfile
rs76294479	T	C	-0.182512	0.146651	0.213302	1e+05	exposure	NA	ID	TRUE	reported	textfile
rs6540080	A	G	0.0212059	0.0580685	0.714972	1e+05	exposure	NA	ID	TRUE	reported	textfile
rs12931876	C	T	0.107555	0.0727912	0.13952	1e+05	exposure	NA	ID	TRUE	reported	textfile
rs4843715	A	G	-0.000627886	0.0659361	0.992402	1e+05	exposure	NA	ID	TRUE	reported	textfile
rs72817412	T	C	-0.221903	0.112931	0.0494208	1e+05	exposure	NA	ID	TRUE	reported	textfile
rs8182228	T	C	0.0108202	0.082978	0.896252	1e+05	exposure	NA	ID	TRUE	reported	textfile
rs409170	G	A	0.0676515	0.0562203	0.228848	1e+05	exposure	NA	ID	TRUE	reported	textfile
rs258341	C	T	0.0393237	0.0563072	0.484941	1e+05	exposure	NA	ID	TRUE	reported	textfile
rs4785580	G	A	-0.00767969	0.0566679	0.8922	1e+05	exposure	NA	ID	TRUE	reported	textfile
rs1126464	C	G	-0.0128655	0.0602087	0.830795	1e+05	exposure	NA	ID	TRUE	reported	textfile
rs164749	G	T	-0.00833103	0.0562922	0.882346	1e+05	exposure	NA	ID	TRUE	reported	textfile
rs258317	T	C	0.00687228	0.0570328	0.90409	1e+05	exposure	NA	ID	TRUE	reported	textfile
rs149082870	A	G	0.0649611	0.0980052	0.507437	1e+05	exposure	NA	ID	TRUE	reported	textfile
rs1075485	A	G	0.068555	0.0619607	0.268542	1e+05	exposure	NA	ID	TRUE	reported	textfile
rs4533344	T	C	0.0225988	0.0765022	0.767688	1e+05	exposure	NA	ID	TRUE	reported	textfile
rs10713262	C	A	0.104568	0.0561853	0.0627249	1e+05	exposure	NA	ID	TRUE	reported	textfile
rs10445262	G	A	0.040277	0.0577923	0.485849	1e+05	exposure	NA	ID	TRUE	reported	textfile
rs34622244	A	T	0.0415321	0.0578073	0.472475	1e+05	exposure	NA	ID	TRUE	reported	textfile
rs7220915	C	T	-0.143736	0.0728151	0.0483827	1e+05	exposure	NA	ID	TRUE	reported	textfile
rs218671	G	T	-0.0148848	0.0568426	0.793429	1e+05	exposure	NA	ID	TRUE	reported	textfile
rs75448233	T	C	-0.141168	0.147461	0.338403	1e+05	exposure	NA	ID	TRUE	reported	textfile
rs78727666	T	C	-0.136008	0.0919895	0.13927	1e+05	exposure	NA	ID	TRUE	reported	textfile
rs13894	A	G	0.23037	0.122897	0.0608625	1e+05	exposure	NA	ID	TRUE	reported	textfile
rs1050541	G	T	-0.0345582	0.0561882	0.538525	1e+05	exposure	NA	ID	TRUE	reported	textfile
rs76149982	A	C	-0.0388925	0.111352	0.726884	1e+05	exposure	NA	ID	TRUE	reported	textfile
rs2996024	C	T	0.00259604	0.0602013	0.965604	1e+05	exposure	NA	ID	TRUE	reported	textfile
rs746900	A	T	0.0454671	0.0553588	0.411466	1e+05	exposure	NA	ID	TRUE	reported	textfile
rs750546	T	C	0.077294	0.0554076	0.163014	1e+05	exposure	NA	ID	TRUE	reported	textfile
rs11656215	T	C	0.0819604	0.0554329	0.13926	1e+05	exposure	NA	ID	TRUE	reported	textfile
rs11871667	T	C	0.065981	0.0553548	0.233275	1e+05	exposure	NA	ID	TRUE	reported	textfile
rs77283946	A	C	-0.0301621	0.162737	0.85296	1e+05	exposure	NA	ID	TRUE	reported	textfile
rs116139938	T	G	0.0565229	0.138464	0.683115	1e+05	exposure	NA	ID	TRUE	reported	textfile
rs2453583	T	A	-0.0898289	0.0626872	0.151867	1e+05	exposure	NA	ID	TRUE	reported	textfile
rs758427	G	A	0.115863	0.0632391	0.0669299	1e+05	exposure	NA	ID	TRUE	reported	textfile
rs12945042	T	C	-0.0775366	0.0579388	0.180815	1e+05	exposure	NA	ID	TRUE	reported	textfile
rs3794806	G	T	-0.0418676	0.0585683	0.474701	1e+05	exposure	NA	ID	TRUE	reported	textfile
rs11656408	G	A	-0.055929	0.0559142	0.317182	1e+05	exposure	NA	ID	TRUE	reported	textfile
rs3110095	T	C	-0.0790772	0.0554405	0.153769	1e+05	exposure	NA	ID	TRUE	reported	textfile
rs644173	C	T	-0.10039	0.0725263	0.166301	1e+05	exposure	NA	ID	TRUE	reported	textfile
rs35285898	C	A	0.0999485	0.0725017	0.168029	1e+05	exposure	NA	ID	TRUE	reported	textfile
rs4390625	G	A	-0.107656	0.0725589	0.137887	1e+05	exposure	NA	ID	TRUE	reported	textfile
rs8080108	C	T	-0.037996	0.0586343	0.516974	1e+05	exposure	NA	ID	TRUE	reported	textfile
rs4148415	T	C	-0.00439508	0.0565113	0.938008	1e+05	exposure	NA	ID	TRUE	reported	textfile
rs2072365	T	C	-0.00504129	0.0565242	0.928932	1e+05	exposure	NA	ID	TRUE	reported	textfile
rs3785912	T	C	-0.0149692	0.0565764	0.791331	1e+05	exposure	NA	ID	TRUE	reported	textfile
rs11568591	A	G	-0.0630418	0.189468	0.739338	1e+05	exposure	NA	ID	TRUE	reported	textfile
rs145261788	A	T	0.745407	0.314952	0.0179461	1e+05	exposure	NA	ID	TRUE	reported	textfile
rs78136893	G	C	0.127501	0.0798146	0.110162	1e+05	exposure	NA	ID	TRUE	reported	textfile
rs78357146	G	A	-0.359354	0.279783	0.199	1e+05	exposure	NA	ID	TRUE	reported	textfile
rs190971563	G	A	0.153735	0.216181	0.476997	1e+05	exposure	NA	ID	TRUE	reported	textfile
rs11541956	A	G	0.148966	0.194384	0.443468	1e+05	exposure	NA	ID	TRUE	reported	textfile
rs4350602	T	C	-0.0318194	0.0666355	0.632996	1e+05	exposure	NA	ID	TRUE	reported	textfile
rs79304471	G	C	0.438068	0.173652	0.0116464	1e+05	exposure	NA	ID	TRUE	reported	textfile
rs12449930	T	C	-0.0571632	0.055948	0.306914	1e+05	exposure	NA	ID	TRUE	reported	textfile
rs1000821	T	C	-0.0582618	0.055929	0.297547	1e+05	exposure	NA	ID	TRUE	reported	textfile
rs117250991	G	C	0.0291127	0.113867	0.798203	1e+05	exposure	NA	ID	TRUE	reported	textfile
rs72897835	G	T	-0.0889094	0.111303	0.424404	1e+05	exposure	NA	ID	TRUE	reported	textfile
rs72897843	T	C	-0.113668	0.113152	0.315106	1e+05	exposure	NA	ID	TRUE	reported	textfile
rs74802261	A	G	-0.320094	0.265716	0.228341	1e+05	exposure	NA	ID	TRUE	reported	textfile
rs72861763	T	C	0.0040823	0.0790279	0.958802	1e+05	exposure	NA	ID	TRUE	reported	textfile
rs12602929	C	T	0.152987	0.0631244	0.0153681	1e+05	exposure	NA	ID	TRUE	reported	textfile
rs12601778	T	C	-0.0388842	0.0555853	0.484214	1e+05	exposure	NA	ID	TRUE	reported	textfile
rs2263122	G	T	-0.0722035	0.0567613	0.203354	1e+05	exposure	NA	ID	TRUE	reported	textfile
rs2847153	A	G	-0.0536516	0.073562	0.465795	1e+05	exposure	NA	ID	TRUE	reported	textfile
rs1667226	T	A	-0.031563	0.0557223	0.571098	1e+05	exposure	NA	ID	TRUE	reported	textfile
rs117344546	A	G	0.0196225	0.0945509	0.835593	1e+05	exposure	NA	ID	TRUE	reported	textfile
rs59038625	C	T	0.000175398	0.0938958	0.99851	1e+05	exposure	NA	ID	TRUE	reported	textfile
rs79259434	G	T	-0.26642	0.193527	0.168617	1e+05	exposure	NA	ID	TRUE	reported	textfile
rs149615216	T	C	-0.286896	0.383586	0.454501	1e+05	exposure	NA	ID	TRUE	reported	textfile
rs77960347	G	A	-0.0818718	0.322461	0.799576	1e+05	exposure	NA	ID	TRUE	reported	textfile
rs7241918	T	G	-0.0197264	0.0736368	0.788786	1e+05	exposure	NA	ID	TRUE	reported	textfile
rs12961923	A	G	-0.0203521	0.0580945	0.726093	1e+05	exposure	NA	ID	TRUE	reported	textfile
rs73437925	G	A	-0.272351	0.21149	0.197826	1e+05	exposure	NA	ID	TRUE	reported	textfile
rs7241147	C	G	0.0105646	0.0978615	0.914032	1e+05	exposure	NA	ID	TRUE	reported	textfile
rs10514121	A	G	0.214153	0.419228	0.609471	1e+05	exposure	NA	ID	TRUE	reported	textfile
rs10422209	G	C	-0.00718468	0.100521	0.94302	1e+05	exposure	NA	ID	TRUE	reported	textfile
rs3752246	C	G	0.034417	0.0856677	0.687868	1e+05	exposure	NA	ID	TRUE	reported	textfile
rs4147931	C	G	0.00501436	0.057309	0.930277	1e+05	exposure	NA	ID	TRUE	reported	textfile
rs148933681	A	G	-0.657946	0.467329	0.159164	1e+05	exposure	NA	ID	TRUE	reported	textfile
rs4804286	C	G	0.155984	0.0631564	0.0135189	1e+05	exposure	NA	ID	TRUE	reported	textfile
rs1871194	A	C	-0.150272	0.0553975	0.0066756	1e+05	exposure	NA	ID	TRUE	reported	textfile
rs1466448	A	C	-0.129188	0.0638259	0.0429625	1e+05	exposure	NA	ID	TRUE	reported	textfile
rs116843064	A	G	0.28529	0.169417	0.0921913	1e+05	exposure	NA	ID	TRUE	reported	textfile
rs140587970	A	G	0.309521	0.418565	0.459615	1e+05	exposure	NA	ID	TRUE	reported	textfile
rs17248720	T	C	0.163488	0.0928114	0.078152	1e+05	exposure	NA	ID	TRUE	reported	textfile
rs4804669	G	A	-0.0898692	0.0695926	0.196578	1e+05	exposure	NA	ID	TRUE	reported	textfile
rs2910993	C	T	-0.0564538	0.0628849	0.369329	1e+05	exposure	NA	ID	TRUE	reported	textfile
rs7246440	G	A	-0.0486966	0.0638621	0.445746	1e+05	exposure	NA	ID	TRUE	reported	textfile
rs1799918	C	G	-0.105252	0.0601987	0.0803915	1e+05	exposure	NA	ID	TRUE	reported	textfile
rs8012	G	A	0.0229229	0.0556363	0.680331	1e+05	exposure	NA	ID	TRUE	reported	textfile
rs62111897	A	G	0.195953	0.117293	0.094796	1e+05	exposure	NA	ID	TRUE	reported	textfile
rs147509526	T	C	0.283616	0.16017	0.0766073	1e+05	exposure	NA	ID	TRUE	reported	textfile
rs55744319	A	G	-0.0732932	0.0701304	0.295977	1e+05	exposure	NA	ID	TRUE	reported	textfile
rs62107766	A	T	-0.0770479	0.0701788	0.272257	1e+05	exposure	NA	ID	TRUE	reported	textfile
rs79400241	G	C	-0.0697989	0.0701863	0.319989	1e+05	exposure	NA	ID	TRUE	reported	textfile
rs2108622	T	C	-0.0786748	0.0701332	0.261952	1e+05	exposure	NA	ID	TRUE	reported	textfile
rs172032	C	T	0.0555403	0.0563635	0.32443	1e+05	exposure	NA	ID	TRUE	reported	textfile
rs2074798	C	T	0.0411682	0.0566861	0.467687	1e+05	exposure	NA	ID	TRUE	reported	textfile
rs72999033	T	C	-0.0293903	0.114538	0.797488	1e+05	exposure	NA	ID	TRUE	reported	textfile
rs58542926	T	C	-0.0474112	0.114124	0.677824	1e+05	exposure	NA	ID	TRUE	reported	textfile
rs3794991	T	C	-0.0437785	0.112326	0.696726	1e+05	exposure	NA	ID	TRUE	reported	textfile
rs17216525	T	C	-0.0551991	0.112417	0.623412	1e+05	exposure	NA	ID	TRUE	reported	textfile
rs17216588	T	C	-0.055177	0.112437	0.623614	1e+05	exposure	NA	ID	TRUE	reported	textfile
rs2304128	T	G	-0.0357207	0.104851	0.733343	1e+05	exposure	NA	ID	TRUE	reported	textfile
rs8106748	A	G	-0.116714	0.0674967	0.0837761	1e+05	exposure	NA	ID	TRUE	reported	textfile
rs200399858	T	C	-0.0327507	0.0555126	0.555211	1e+05	exposure	NA	ID	TRUE	reported	textfile
rs10422369	T	C	-0.0626411	0.0594117	0.29172	1e+05	exposure	NA	ID	TRUE	reported	textfile
rs8101881	T	C	-0.0626735	0.0594103	0.291459	1e+05	exposure	NA	ID	TRUE	reported	textfile
rs12608955	C	T	-0.104948	0.0643196	0.102752	1e+05	exposure	NA	ID	TRUE	reported	textfile
rs10164318	G	T	-0.0156295	0.0631859	0.804631	1e+05	exposure	NA	ID	TRUE	reported	textfile
rs80303896	C	A	-0.189305	0.217652	0.384432	1e+05	exposure	NA	ID	TRUE	reported	textfile
rs3761097	T	C	-0.172379	0.212676	0.417639	1e+05	exposure	NA	ID	TRUE	reported	textfile
rs3848666	C	G	-0.0184825	0.0755285	0.806682	1e+05	exposure	NA	ID	TRUE	reported	textfile
rs149397079	C	A	0.123952	0.175644	0.480376	1e+05	exposure	NA	ID	TRUE	reported	textfile
rs56113850	C	T	-0.12141	0.0570935	0.0334603	1e+05	exposure	NA	ID	TRUE	reported	textfile
rs157581	C	T	-0.00361995	0.0663558	0.956494	1e+05	exposure	NA	ID	TRUE	reported	textfile
rs59007384	T	G	0.0587312	0.0671079	0.381478	1e+05	exposure	NA	ID	TRUE	reported	textfile
rs7412	T	C	0.142213	0.123406	0.249159	1e+05	exposure	NA	ID	TRUE	reported	textfile
rs1065853	T	G	0.134163	0.123582	0.277648	1e+05	exposure	NA	ID	TRUE	reported	textfile
rs75627662	T	C	0.0583776	0.0678065	0.389268	1e+05	exposure	NA	ID	TRUE	reported	textfile
rs439401	C	T	0.122458	0.0612024	0.0454057	1e+05	exposure	NA	ID	TRUE	reported	textfile
rs445925	A	G	0.146504	0.10565	0.165537	1e+05	exposure	NA	ID	TRUE	reported	textfile
rs483082	T	G	0.0841923	0.0654661	0.198428	1e+05	exposure	NA	ID	TRUE	reported	textfile
rs438811	T	C	0.084768	0.0654796	0.195468	1e+05	exposure	NA	ID	TRUE	reported	textfile
rs390082	G	T	0.147078	0.105682	0.164012	1e+05	exposure	NA	ID	TRUE	reported	textfile
rs5117	C	T	0.088447	0.0655794	0.177433	1e+05	exposure	NA	ID	TRUE	reported	textfile
rs157595	G	A	0.15933	0.0606138	0.00857373	1e+05	exposure	NA	ID	TRUE	reported	textfile
rs141622900	A	G	0.376872	0.156868	0.0162843	1e+05	exposure	NA	ID	TRUE	reported	textfile
rs113345881	G	A	0.170602	0.129096	0.186331	1e+05	exposure	NA	ID	TRUE	reported	textfile
rs112871012	A	G	0.169088	0.129037	0.190068	1e+05	exposure	NA	ID	TRUE	reported	textfile
rs28795074	A	G	0.102365	0.109639	0.350484	1e+05	exposure	NA	ID	TRUE	reported	textfile
rs9749077	G	T	-0.181584	0.0563995	0.00128369	1e+05	exposure	NA	ID	TRUE	reported	textfile
rs8105903	A	C	-0.0381953	0.0558212	0.493822	1e+05	exposure	NA	ID	TRUE	reported	textfile
rs149678678	G	A	-1.01206	0.717788	0.158547	1e+05	exposure	NA	ID	TRUE	reported	textfile
rs76531193	A	T	-0.000244309	0.0782291	0.997508	1e+05	exposure	NA	ID	TRUE	reported	textfile
rs62128824	C	T	0.00272642	0.0782686	0.972212	1e+05	exposure	NA	ID	TRUE	reported	textfile
rs62128827	T	C	-0.00104083	0.0783431	0.9894	1e+05	exposure	NA	ID	TRUE	reported	textfile
rs296391	T	C	-0.000566154	0.0781001	0.994216	1e+05	exposure	NA	ID	TRUE	reported	textfile
rs296365	G	C	-0.0194893	0.0640901	0.761058	1e+05	exposure	NA	ID	TRUE	reported	textfile
rs212100	C	T	0.00133011	0.0780919	0.986411	1e+05	exposure	NA	ID	TRUE	reported	textfile
rs2547233	G	A	-0.0258292	0.073123	0.723916	1e+05	exposure	NA	ID	TRUE	reported	textfile
rs10425975	A	G	-0.0301014	0.0730997	0.680497	1e+05	exposure	NA	ID	TRUE	reported	textfile
rs10426201	A	G	-0.0298417	0.0730985	0.683098	1e+05	exposure	NA	ID	TRUE	reported	textfile
rs28505302	T	C	-0.0786646	0.0578615	0.173977	1e+05	exposure	NA	ID	TRUE	reported	textfile
rs492602	G	A	0.0388991	0.0574412	0.498279	1e+05	exposure	NA	ID	TRUE	reported	textfile
rs56035820	T	C	0.0327227	0.0617103	0.59593	1e+05	exposure	NA	ID	TRUE	reported	textfile
rs11667953	A	T	-0.0072814	0.0558612	0.896291	1e+05	exposure	NA	ID	TRUE	reported	textfile
rs4806498	C	T	0.148077	0.0558915	0.00806436	1e+05	exposure	NA	ID	TRUE	reported	textfile
rs11668882	T	C	0.153844	0.055871	0.00589508	1e+05	exposure	NA	ID	TRUE	reported	textfile
rs626283	G	C	0.155756	0.0565793	0.00590731	1e+05	exposure	NA	ID	TRUE	reported	textfile
rs8736	C	T	0.165847	0.0566494	0.00341594	1e+05	exposure	NA	ID	TRUE	reported	textfile
rs3826884	A	G	0.0634765	0.0768592	0.408872	1e+05	exposure	NA	ID	TRUE	reported	textfile
rs3826886	A	G	0.0823871	0.0796185	0.300774	1e+05	exposure	NA	ID	TRUE	reported	textfile
rs186366783	A	T	-0.272523	0.288497	0.344847	1e+05	exposure	NA	ID	TRUE	reported	textfile
rs438568	G	A	-0.169541	0.056549	0.00271644	1e+05	exposure	NA	ID	TRUE	reported	textfile
rs4814175	T	A	-0.163988	0.0563655	0.0036216	1e+05	exposure	NA	ID	TRUE	reported	textfile
rs4814176	C	T	-0.163894	0.0563848	0.0036525	1e+05	exposure	NA	ID	TRUE	reported	textfile
rs1321940	G	A	-0.16396	0.0563859	0.00363965	1e+05	exposure	NA	ID	TRUE	reported	textfile
rs364585	G	A	-0.163918	0.0563853	0.00364796	1e+05	exposure	NA	ID	TRUE	reported	textfile
rs168622	G	T	-0.16556	0.0563082	0.00327952	1e+05	exposure	NA	ID	TRUE	reported	textfile
rs680379	G	A	-0.163946	0.0563857	0.00364225	1e+05	exposure	NA	ID	TRUE	reported	textfile
rs686548	T	A	-0.163883	0.0564031	0.00366589	1e+05	exposure	NA	ID	TRUE	reported	textfile
rs360537	G	A	-0.194426	0.0613916	0.00154028	1e+05	exposure	NA	ID	TRUE	reported	textfile
rs1431431	T	C	-0.0428266	0.0571481	0.453618	1e+05	exposure	NA	ID	TRUE	reported	textfile
rs2424708	T	C	-0.0252079	0.0558148	0.651531	1e+05	exposure	NA	ID	TRUE	reported	textfile
rs2024635	A	G	-0.0115968	0.0565338	0.83747	1e+05	exposure	NA	ID	TRUE	reported	textfile
rs1883711	C	G	0.0486067	0.115231	0.673156	1e+05	exposure	NA	ID	TRUE	reported	textfile
rs113342678	G	A	-0.097332	0.0687018	0.156562	1e+05	exposure	NA	ID	TRUE	reported	textfile
rs2007720	G	A	-0.0625406	0.0653832	0.338807	1e+05	exposure	NA	ID	TRUE	reported	textfile
rs10854172	C	T	0.0300244	0.0690107	0.663512	1e+05	exposure	NA	ID	TRUE	reported	textfile
rs6124830	C	T	0.0833494	0.0697645	0.232195	1e+05	exposure	NA	ID	TRUE	reported	textfile
rs3092098	C	T	0.0618249	0.0721515	0.391513	1e+05	exposure	NA	ID	TRUE	reported	textfile
rs7266895	A	G	0.138744	0.0973461	0.154081	1e+05	exposure	NA	ID	TRUE	reported	textfile
rs57173949	C	T	-0.172943	0.2116	0.413751	1e+05	exposure	NA	ID	TRUE	reported	textfile
rs35042303	T	C	0.181457	0.135469	0.180418	1e+05	exposure	NA	ID	TRUE	reported	textfile
rs2426643	G	A	-0.130733	0.0556887	0.0188964	1e+05	exposure	NA	ID	TRUE	reported	textfile
rs72629024	G	C	0.0605561	0.0732307	0.408282	1e+05	exposure	NA	ID	TRUE	reported	textfile
rs2776037	C	T	-0.132286	0.0560842	0.0183392	1e+05	exposure	NA	ID	TRUE	reported	textfile
rs143550070	G	T	-0.0673236	0.210819	0.749466	1e+05	exposure	NA	ID	TRUE	reported	textfile
rs62229260	A	G	-0.0168105	0.0565576	0.766293	1e+05	exposure	NA	ID	TRUE	reported	textfile
rs67417370	G	A	0.00633012	0.0597088	0.915569	1e+05	exposure	NA	ID	TRUE	reported	textfile
rs73233394	C	T	-0.0688973	0.159989	0.666732	1e+05	exposure	NA	ID	TRUE	reported	textfile
rs2540640	C	G	0.0366713	0.125212	0.769619	1e+05	exposure	NA	ID	TRUE	reported	textfile
rs2518814	T	C	0.0370744	0.125217	0.767167	1e+05	exposure	NA	ID	TRUE	reported	textfile
rs2540644	C	T	0.0371361	0.125217	0.766793	1e+05	exposure	NA	ID	TRUE	reported	textfile
rs2518805	G	A	0.00956583	0.0925919	0.917716	1e+05	exposure	NA	ID	TRUE	reported	textfile
rs13433658	G	C	0.169196	0.0751637	0.0243832	1e+05	exposure	NA	ID	TRUE	reported	textfile
rs807669	C	T	0.134051	0.0585781	0.0221131	1e+05	exposure	NA	ID	TRUE	reported	textfile
rs807666	T	C	0.112795	0.058946	0.0556814	1e+05	exposure	NA	ID	TRUE	reported	textfile
rs1771540	A	T	0.113415	0.0589549	0.0543864	1e+05	exposure	NA	ID	TRUE	reported	textfile
rs762523	G	A	0.113028	0.0591523	0.0560299	1e+05	exposure	NA	ID	TRUE	reported	textfile
rs933271	C	T	-0.0693134	0.0604622	0.251633	1e+05	exposure	NA	ID	TRUE	reported	textfile
rs174695	T	C	0.0300068	0.0558315	0.590956	1e+05	exposure	NA	ID	TRUE	reported	textfile
rs165656	C	G	0.0225155	0.0557763	0.686452	1e+05	exposure	NA	ID	TRUE	reported	textfile
rs165722	T	C	0.0227262	0.0557726	0.683655	1e+05	exposure	NA	ID	TRUE	reported	textfile
rs4680	A	G	0.0278542	0.0557383	0.617264	1e+05	exposure	NA	ID	TRUE	reported	textfile
rs5751777	T	C	0.111788	0.0577635	0.0529566	1e+05	exposure	NA	ID	TRUE	reported	textfile
rs8138467	A	G	0.207744	0.10048	0.0386848	1e+05	exposure	NA	ID	TRUE	reported	textfile
rs75787092	A	T	0.218691	0.105106	0.0374628	1e+05	exposure	NA	ID	TRUE	reported	textfile
rs75642681	G	A	0.208269	0.100495	0.0382261	1e+05	exposure	NA	ID	TRUE	reported	textfile
rs140330	G	A	-0.135126	0.0557827	0.0154195	1e+05	exposure	NA	ID	TRUE	reported	textfile
rs200426740	A	C	-0.249678	0.128182	0.0514328	1e+05	exposure	NA	ID	TRUE	reported	textfile
rs6004193	C	T	0.0733991	0.0583125	0.208131	1e+05	exposure	NA	ID	TRUE	reported	textfile
rs2006092	G	A	0.0760894	0.0583875	0.192513	1e+05	exposure	NA	ID	TRUE	reported	textfile
rs3859862	G	A	0.0857791	0.0589314	0.14551	1e+05	exposure	NA	ID	TRUE	reported	textfile
rs4049869	C	A	0.0641169	0.0598117	0.283729	1e+05	exposure	NA	ID	TRUE	reported	textfile
rs140836436	A	G	-0.0623171	0.346341	0.857208	1e+05	exposure	NA	ID	TRUE	reported	textfile
rs146532334	T	C	-0.00822284	0.138448	0.952639	1e+05	exposure	NA	ID	TRUE	reported	textfile
rs60296118	T	C	-0.00242423	0.111089	0.98259	1e+05	exposure	NA	ID	TRUE	reported	textfile
rs3753143	C	T	-0.00506242	0.111097	0.963655	1e+05	exposure	NA	ID	TRUE	reported	textfile
rs4820268	A	G	0.0272921	0.0561597	0.626986	1e+05	exposure	NA	ID	TRUE	reported	textfile
rs60422751	C	G	0.0123733	0.0784907	0.87474	1e+05	exposure	NA	ID	TRUE	reported	textfile
rs2294915	T	C	0.0364892	0.0622733	0.557907	1e+05	exposure	NA	ID	TRUE	reported	textfile
rs1569415	A	C	0.0846691	0.0657883	0.198097	1e+05	exposure	NA	ID	TRUE	reported	textfile
rs135536	C	G	0.0469866	0.0635306	0.459549	1e+05	exposure	NA	ID	TRUE	reported	textfile
rs117135869	T	C	-0.092261	0.258864	0.721536	1e+05	exposure	NA	ID	TRUE	reported	textfile
rs73886794	A	G	-0.292231	0.201197	0.146373	1e+05	exposure	NA	ID	TRUE	reported	textfile
rs74532808	G	T	0.134531	0.18796	0.474149	1e+05	exposure	NA	ID	TRUE	reported	textfile
rs112026082	T	C	0.0870225	0.163534	0.59463	1e+05	exposure	NA	ID	TRUE	reported	textfile
rs185197467	A	T	0.084616	0.196804	0.667232	1e+05	exposure	NA	ID	TRUE	reported	textfile
rs17821649	A	G	-0.0211279	0.0670243	0.752589	1e+05	exposure	NA	ID	TRUE	reported	textfile
rs34967683	G	C	-0.0395859	0.0675862	0.55807	1e+05	exposure	NA	ID	TRUE	reported	textfile
rs148381953	G	A	0.553446	0.172017	0.0012936	1e+05	exposure	NA	ID	TRUE	reported	textfile
rs140283535	T	G	0.520024	0.174449	0.00287349	1e+05	exposure	NA	ID	TRUE	reported	textfile
rs131807	C	G	0.0139565	0.0569355	0.806358	1e+05	exposure	NA	ID	TRUE	reported	textfile
rs131805	C	T	-0.100471	0.0718765	0.162164	1e+05	exposure	NA	ID	TRUE	reported	textfile
rs470119	C	T	-0.00848279	0.0575177	0.882752	1e+05	exposure	NA	ID	TRUE	reported	textfile
rs140522	C	T	-0.0173905	0.0597063	0.770847	1e+05	exposure	NA	ID	TRUE	reported	textfile
rs131794	C	A	-0.103521	0.0719007	0.149931	1e+05	exposure	NA	ID	TRUE	reported	textfile
rs140521	A	C	-0.0887725	0.0666432	0.182842	1e+05	exposure	NA	ID	TRUE	reported	textfile
rs131785	A	G	-0.089208	0.0666746	0.180909	1e+05	exposure	NA	ID	TRUE	reported	textfile
rs6151429	C	T	0.070712	0.148365	0.633641	1e+05	exposure	NA	ID	TRUE	reported	textfile

## Sheet: Supplement Table S3 MR_result
id.exposure	id.outcome	outcome	exposure	method	nsnp	b	se	pval	lo_ci	up_ci	or	or_lci95	or_uci95	qvalue
GCST90200134	ID	exposure	Sphingomyelin (d18:1/25:0, d19:0/24:1, d20:1/23:0, d19:1/24:0) levels	Weighted median	4	0.428170435138655	0.144445052738615	0.00303427219987463	0.145058131770971	0.71128273850634	1.5344475824689	1.1561067748489	2.0366020116545	1
GCST90200192	ID	exposure	N,N-dimethylalanine levels	Weighted median	4	0.970953222834212	0.353286626242228	0.00598971077759318	0.278511435399446	1.66339501026898	2.6404602070918	1.32116171332153	5.27719660275871	1
GCST90200059	ID	exposure	Behenoyl dihydrosphingomyelin (d18:0/22:0) levels	Weighted median	4	-0.800369	0.298467433520127	0.00732719330378818	-1.38537	-0.215373	0.449163185963091	0.250232402273742	0.806240781734622	1
GCST90200059	ID	exposure	Behenoyl dihydrosphingomyelin (d18:0/22:0) levels	Inverse variance weighted	4	-0.668897	0.25221680189714	0.0079999595669096	-1.16324	-0.174552	0.512273305910932	0.312471527025678	0.839833127987209	1
GCST90200192	ID	exposure	N,N-dimethylalanine levels	Inverse variance weighted	4	0.702975841034386	0.27348880907547	0.0101580928231484	0.166937775246464	1.23901390682231	2.01975424078608	1.18168073322824	3.45220758743252	1
GCST90200863	ID	exposure	Phosphate to serine ratio	Inverse variance weighted	3	0.505751033267531	0.211226425321319	0.016649628280264	0.0917472396377463	0.919754826897316	1.65823043913969	1.09608773953044	2.50867525483623	1
GCST90200624	ID	exposure	X-24328 levels	Inverse variance weighted	5	-0.628556	0.272959801786442	0.0212934435356935	-1.16356	-0.0935544	0.533361625912356	0.312373146397821	0.910688473949617	1
GCST90200587	ID	exposure	X-21733 levels	Inverse variance weighted	3	0.805008848477261	0.349685268300476	0.0213297926438483	0.119625722608329	1.49039197434619	2.23671629026566	1.12707493396069	4.43883508752957	1
GCST90199962	ID	exposure	Acisoga levels	Inverse variance weighted	4	0.483979713141057	0.212898481046108	0.0230087875010136	0.066698690290684	0.901260735991429	1.62251872950978	1.06897333759938	2.46270597686006	1
GCST90200458	ID	exposure	X-11315 levels	Inverse variance weighted	2	-0.729156	0.323095344427441	0.0240216472652027	-1.36242	-0.0958892	0.482315878371425	0.256039664938525	0.908564720177451	1
GCST90200502	ID	exposure	X-12707 levels	Weighted median	5	-0.415769	0.190673139423836	0.0292181486247604	-0.789488	-0.0420493	0.659832920531755	0.454077232400172	0.958822534915761	1
GCST90200415	ID	exposure	Serine levels	Inverse variance weighted	3	-0.403241	0.185244784570178	0.0294955624268128	-0.76632	-0.0401609	0.66815127272574	0.46471988504397	0.960634863306501	1
GCST90199962	ID	exposure	Acisoga levels	Weighted median	4	0.496591603380082	0.229957973534868	0.030812287197943	0.0458739752517414	0.947309231508422	1.64311134055831	1.04694246198248	2.57876146541901	1
GCST90199732	ID	exposure	1-stearoyl-gpc (18:0) levels	Inverse variance weighted	3	-0.636702	0.298087823199123	0.0326832344533674	-1.22095	-0.0524495	0.529034507021701	0.294948724779456	0.948902253532269	1
GCST90200123	ID	exposure	Sphingomyelin (d18:0/20:0, d16:0/22:0) levels	MR Egger	5	1.31073066951288	0.349114072946878	0.0330154185260499	0.626467086537003	1.99499425248876	3.70888268991435	1.87098884746073	7.35216077114272	1
GCST90199732	ID	exposure	1-stearoyl-gpc (18:0) levels	Weighted median	3	-0.739549	0.34868634557377	0.0339254272101825	-1.42297	-0.0561235	0.477329275830756	0.240996237452189	0.945422384904725	1
GCST90200601	ID	exposure	X-23654 levels	Weighted median	4	0.519918036065263	0.253502998581237	0.040273329515945	0.0230521588460384	1.01678391328449	1.68188978974423	1.02331991334106	2.76429025563496	1
GCST90200801	ID	exposure	5-methylthioadenosine (MTA) to phosphate ratio	Inverse variance weighted	3	0.688653547337146	0.336161425836363	0.0405032096677725	0.0297771526978748	1.34752994197642	1.99103289608164	1.03022492552542	3.84790922356829	1
GCST90200105	ID	exposure	Glycosyl-N-behenoyl-sphingadienine (d18:2/22:0) levels	Inverse variance weighted	4	0.359487585928853	0.176149872434912	0.0412701877049277	0.0142338359564251	0.704741335901282	1.43259514454094	1.01433561934878	2.02332325614268	1
GCST90200119	ID	exposure	Glycosyl ceramide (d18:1/23:1, d17:1/24:1) levels	Inverse variance weighted	3	0.725552811493508	0.359539242634803	0.0435905024440846	0.0208558959292943	1.43024972705772	2.06587282259917	1.02107489998562	4.17974285648777	1
GCST90200415	ID	exposure	Serine levels	Weighted median	3	-0.400118	0.201070330182737	0.0465974193272509	-0.794216	-0.00602028	0.670240870584675	0.451935426976198	0.993997809837027	1
GCST90200205	ID	exposure	3-indoleglyoxylic acid levels	Weighted median	3	0.337429144281079	0.169682520283918	0.0467463580565964	0.00485140452459926	0.670006884037558	1.4013403118989	1.00486319164118	1.95425077372536	1
GCST90200425	ID	exposure	Betaine levels	MR Egger	6	-2.60354	0.92677266850725	0.048353876374939	-4.42001	-0.787061	0.074011468323711	0.0120341161463685	0.45518070266296	1
GCST90200801	ID	exposure	5-methylthioadenosine (MTA) to phosphate ratio	Weighted median	3	0.755409967207893	0.383394739692394	0.0488018141355173	0.00395627741080073	1.50686365700499	2.12848395313259	1.00396411380719	4.51255565456697	1
GCST90200562	ID	exposure	X-21286 levels	Inverse variance weighted	4	0.53270764316177	0.270767202947538	0.0491370088116908	0.00200392538459426	1.06341136093894	1.70353864440888	1.00200593458494	2.89623425653317	1
GCST90199802	ID	exposure	Beta-hydroxyisovaleroylcarnitine levels	Weighted median	3	0.398132610722077	0.203644076304341	0.0505781777737059	-0.00100978	0.797275000278584	1.48904147968083	0.998990730820655	2.21948458559635	1
GCST90200863	ID	exposure	Phosphate to serine ratio	Weighted median	3	0.459111809253332	0.235075848266225	0.0508152212745319	-0.00163685	0.919860471855134	1.58266764977839	0.998364485565338	2.50894029772769	1
GCST90199802	ID	exposure	Beta-hydroxyisovaleroylcarnitine levels	Inverse variance weighted	3	0.381300726587629	0.19527056007398	0.0508576407788035	-0.00142957	0.76403102433263	1.46418785942698	0.99857145019272	2.14691305993137	1
GCST90200562	ID	exposure	X-21286 levels	Weighted median	4	0.640092798339067	0.329634800956669	0.05215839915955	-0.00599141	1.28617700821414	1.89665687774668	0.994026501178092	3.61892495586421	1
GCST90200359	ID	exposure	5-methylthioadenosine (mta) levels	Weighted median	4	0.66409556985037	0.344144419177646	0.0536439896520801	-0.0104275	1.33861863143856	1.94273266053465	0.989626686077726	3.81377164076555	1
GCST90200335	ID	exposure	Stearoyl sphingomyelin (d18:1/18:0) levels	MR Egger	5	-2.03407	0.661953942097071	0.0544416573595242	-3.3315	-0.736636	0.130802633761151	0.0357396189552839	0.47872163998895	1
GCST90200392	ID	exposure	Orotate levels	Inverse variance weighted	3	0.183667226480723	0.0957277252658057	0.0550296666854507	-0.00395912	0.371293568001702	1.20161589060778	0.996048711923005	1.44960856961858	1
GCST90200773	ID	exposure	Serine to alpha-tocopherol ratio	Inverse variance weighted	2	-0.625508	0.326406884964608	0.05532108234924	-1.26527	0.0142489994974762	0.534989319929945	0.282164233416652	1.0143510003852	1
GCST90199675	ID	exposure	Homoarginine levels	Inverse variance weighted	4	0.248741376249253	0.130731239144544	0.0570806531811711	-0.00749185	0.50497460497256	1.28241032840918	0.992536141500161	1.65694344180239	1
GCST90200105	ID	exposure	Glycosyl-N-behenoyl-sphingadienine (d18:2/22:0) levels	Weighted median	4	0.380977317117688	0.201244986063765	0.0583442854458873	-0.0134629	0.775417489802667	1.46371440377162	0.986627363350818	2.17149851645327	1
GCST90200485	ID	exposure	X-12100 levels	Weighted median	3	0.642102186432469	0.339675766661557	0.0587127000007122	-0.0236623	1.30786668908912	1.90047182906936	0.976615441272015	3.69827571882538	1
GCST90199878	ID	exposure	Sphingomyelin (d18:1/18:1, d18:2/18:0) levels	Weighted median	3	-0.565412	0.299626234694911	0.0591525858487476	-1.15268	0.0218554724693409	0.568126060416363	0.315789518653795	1.02209605277644	1
GCST90200118	ID	exposure	Glycosyl ceramide (d18:2/24:1, d18:1/24:2) levels	Weighted median	4	0.378706588286412	0.201170131089347	0.0597655864780596	-0.0155869	0.773000045221533	1.46039447602856	0.984533977900631	2.16625537918204	1
GCST90200502	ID	exposure	X-12707 levels	MR Egger	5	-1.46444	0.500461838193312	0.0611890455930769	-2.44535	-0.483539	0.231206410611065	0.0866958191948781	0.616597256985264	1
GCST90200624	ID	exposure	X-24328 levels	Weighted median	5	-0.623626	0.338860634372467	0.0657154064233779	-1.28779	0.0405412967080196	0.535997626194892	0.27587914488009	1.04137431414553	1
GCST90200174	ID	exposure	3-hydroxybutyroylglycine levels	Inverse variance weighted	3	-0.290324	0.159711927916684	0.0690946220206954	-0.60336	0.0227109477463666	0.748020847078423	0.546970827557534	1.02297080479135	1
GCST90200392	ID	exposure	Orotate levels	Weighted median	3	0.183512108520076	0.101277303511131	0.0699898054496166	-0.0149914	0.382015623401892	1.20142951285699	0.985120405335092	1.46523497690905	1
GCST90199780	ID	exposure	1-stearoyl-GPG (18:0) levels	Inverse variance weighted	3	-0.417308	0.231990296513924	0.0720476272467289	-0.872009	0.0373928831179816	0.658817908159604	0.418110687359192	1.03810079300585	1
GCST90199889	ID	exposure	2R,3R-dihydroxybutyrate levels	Weighted median	5	0.334253862909899	0.186179288024651	0.0726006233360827	-0.0306575	0.699165267438216	1.39689771908561	0.969807634967209	2.01207246388875	1
GCST90200085	ID	exposure	Glycosyl-N-palmitoyl-sphingosine (d18:1/16:0) levels	Weighted median	4	0.347018670663298	0.196711893600034	0.0777158126741512	-0.0385366	0.732573982119365	1.41484314118374	0.962196448453242	2.08042870805913	1
GCST90200035	ID	exposure	Palmitoyl dihydrosphingomyelin (d18:0/16:0) levels	Weighted median	3	-0.682064	0.3875696518855	0.0784335460141476	-1.4417	0.0775727586455317	0.505572535087471	0.236525258201711	1.08066085701845	1
GCST90200301	ID	exposure	Gamma-glutamylglutamine levels	Inverse variance weighted	3	-0.435702	0.250976139105596	0.0825588877882272	-0.927615	0.0562116334831897	0.646810705996849	0.395495910536779	1.05782153050413	1
GCST90200775	ID	exposure	Serine to pyruvate ratio	Weighted median	3	-0.651578	0.376992729834576	0.0839243408551002	-1.39048	0.0873279397986356	0.52122273683183	0.24895489060632	1.09125448682214	1
GCST90199923	ID	exposure	N-palmitoylglycine levels	Inverse variance weighted	3	-0.243194	0.140799616594356	0.0841251424134538	-0.519162	0.032772967848267	0.784119159771365	0.595019245130997	1.0333159166729	1
GCST90200145	ID	exposure	Glycosyl ceramide (d18:1/20:0, d16:1/22:0) levels	Weighted median	5	0.385157036666532	0.223145585120529	0.0843411592810156	-0.0522083	0.822522383502769	1.46984512289694	0.949131132581275	2.2762341378776	1
GCST90200062	ID	exposure	1-palmitoyl-2-arachidonoyl-GPI (16:0/20:4) levels	Inverse variance weighted	3	-0.491634	0.285808298755915	0.0854046099845084	-1.05182	0.0685502255347323	0.611626155572331	0.349302033484126	1.07095441285826	1
GCST90199846	ID	exposure	Glycosyl-N-stearoyl-sphingosine (d18:1/18:0) levels	Weighted median	5	0.421925675151093	0.247573614023592	0.0883356412305136	-0.0633186	0.907169958637333	1.52489518286721	0.938644366123797	2.47730173711493	1
GCST90200174	ID	exposure	3-hydroxybutyroylglycine levels	Weighted median	3	-0.287748	0.168859597035879	0.0883690098776408	-0.618712	0.0432171400770144	0.749950803367464	0.538637497722171	1.04416460021802	1
GCST90200616	ID	exposure	X-23659 levels	Weighted median	4	0.477108711165477	0.280720104389866	0.0892083214418795	-0.0731027	1.02732011576961	1.61140861264102	0.929505371021567	2.79356935187995	1
GCST90201004	ID	exposure	Glucose to N-stearoyl-sphingosine (d18:1 to 18:0) ratio	MR Egger	4	3.73639187259587	1.20239463672391	0.089824755706066	1.3797	6.09308536057474	41.9463689518421	3.97370291680186	442.785458571761	1
GCST90200651	ID	exposure	X-24947 levels	MR Egger	7	0.304060435841838	0.147011030924585	0.0934434232596837	0.0159188152296525	0.592202056454024	1.3553509653911	1.01604619458067	1.80796527676058	1
GCST90199889	ID	exposure	2R,3R-dihydroxybutyrate levels	Inverse variance weighted	5	0.333568044647797	0.198910253656953	0.0935468574031049	-0.0562961	0.723432141815425	1.3959400295576	0.945259248079407	2.06149643082632	1
GCST90201000	ID	exposure	Serine to threonine ratio	Inverse variance weighted	2	-0.368877	0.219999410748404	0.0935974787110173	-0.800076	0.0623216927518209	0.691510355678853	0.449294817589867	1.06430466876117	1
GCST90200080	ID	exposure	1-palmitoyl-2-oleoyl-GPI (16:0/18:1) levels	Weighted median	4	-0.478693	0.2855077581909	0.0936131773450439	-1.03829	0.0809018831619472	0.619592470386002	0.354060127369081	1.08426450674251	1
GCST90200711	ID	exposure	X-19141 levels	Weighted median	4	0.146962917422984	0.0876916580744514	0.0937567369743765	-0.0249127	0.318838567248909	1.15831100907624	0.975395028694653	1.37552925151028	1
GCST90200651	ID	exposure	X-24947 levels	Weighted median	7	0.158803771419801	0.0951734396654962	0.0952021591853437	-0.0277362	0.345343713164174	1.17210792303927	0.972644945553507	1.41247532260564	1
GCST90200119	ID	exposure	Glycosyl ceramide (d18:1/23:1, d17:1/24:1) levels	Weighted median	3	0.582227783088421	0.349835523231695	0.0960544783453623	-0.10345	1.26790540862254	1.79002177232442	0.901721249740155	3.55340183711849	1
GCST90200118	ID	exposure	Glycosyl ceramide (d18:2/24:1, d18:1/24:2) levels	Inverse variance weighted	4	0.308223217244445	0.185920165807686	0.0973526651924834	-0.0561803	0.672626742227509	1.36100475476404	0.945368663236259	1.95937734613422	1
GCST90200080	ID	exposure	1-palmitoyl-2-oleoyl-GPI (16:0/18:1) levels	Inverse variance weighted	4	-0.452496	0.274301646435054	0.0990187245547869	-0.990127	0.0851351217479765	0.636038549368187	0.371529380327889	1.08886418599079	1
GCST90200775	ID	exposure	Serine to pyruvate ratio	Inverse variance weighted	3	-0.507757	0.308962113856044	0.100294647947476	-1.11332	0.0978091086084135	0.601844222031185	0.328465858584841	1.10275225910203	1
GCST90200723	ID	exposure	S-adenosylhomocysteine (SAH) to 5-methyluridine (ribothymidine) ratio	Weighted median	3	-0.327593	0.199528231846329	0.100623734643627	-0.718668	0.063482448632542	0.720656349434974	0.487400934632296	1.06554078393951	1
GCST90200603	ID	exposure	X-23641 levels	Inverse variance weighted	5	-0.309783	0.188985123530444	0.10117267786636	-0.680194	0.0606273934666184	0.733605802349125	0.506518570920167	1.0625029448824	1
GCST90199798	ID	exposure	Isobutyrylglycine levels	Weighted median	4	-0.381326	0.232712509668108	0.101293600756397	-0.837443	0.0747904599676693	0.682955169644704	0.43281600243466	1.0776583146665	1
GCST90199668	ID	exposure	Hexanoylcarnitine levels (Biocrates platform)	Weighted median	4	0.222195522725922	0.136274083407833	0.102994889346473	-0.0449017	0.489292726205275	1.24881552581105	0.956091479406045	1.63116213364391	1
GCST90200444	ID	exposure	Dihydroorotate levels	Weighted median	5	-0.288623	0.177687364195117	0.104304988528873	-0.63689	0.0596439765777434	0.749294443486935	0.528934596397469	1.06145857515151	1
GCST90200310	ID	exposure	3-aminoisobutyrate levels	Inverse variance weighted	4	0.145197613371568	0.0897433905540528	0.105679870887465	-0.0306994	0.321094658857512	1.15626804171893	0.969767010095301	1.37863607483322	1
GCST90200253	ID	exposure	Vanillic acid glycine levels	MR Egger	4	-1.85602	0.659821219671039	0.106560073983975	-3.14927	-0.562775	0.156292801729788	0.0428832622139574	0.569626437248899	1
GCST90199841	ID	exposure	Glycocholenate sulfate levels	Inverse variance weighted	6	-0.179217	0.11124006829931	0.107161173198957	-0.397248	0.0388133161464101	0.83592430210348	0.672167474443402	1.03957639340674	1
GCST90200152	ID	exposure	2-butenoylglycine levels	Inverse variance weighted	2	-0.316025	0.197971238107762	0.110417342413023	-0.704049	0.0719981580352109	0.729040882239733	0.49457864786055	1.07465336458833	1
GCST90200723	ID	exposure	S-adenosylhomocysteine (SAH) to 5-methyluridine (ribothymidine) ratio	Inverse variance weighted	3	-0.287602	0.181002581019426	0.112073918316033	-0.642367	0.0671628008320088	0.750059863253232	0.526045632205888	1.06946957453924	1
GCST90200866	ID	exposure	phosphate to asparagine ratio	Inverse variance weighted	2	0.795846454333229	0.500874354492327	0.112079728743311	-0.185867	1.77756018913819	2.21631621351219	0.830383795814531	5.9154063254073	1
GCST90199935	ID	exposure	Glycohyocholate levels	Inverse variance weighted	2	-0.61107	0.384741424461997	0.112227049872814	-1.36516	0.143022911325094	0.54276964226262	0.255338931665802	1.15375623544738	1
GCST90200750	ID	exposure	Aspartate to asparagine ratio	Weighted median	3	0.572814909733764	0.360764860054358	0.112336296008302	-0.134284	1.27991403544031	1.77325157577042	0.874341527458127	3.59633055530793	1
GCST90199923	ID	exposure	N-palmitoylglycine levels	Weighted median	3	-0.229938	0.144927549227795	0.112609679667428	-0.513996	0.0541200473570065	0.794582905534665	0.598100818988266	1.05561131789772	1
GCST90200062	ID	exposure	1-palmitoyl-2-arachidonoyl-GPI (16:0/20:4) levels	Weighted median	3	-0.475393	0.301849345178115	0.115271713488789	-1.06702	0.116231964176332	0.621640857591484	0.34403307811453	1.12325639716083	1
GCST90200153	ID	exposure	(N(1) + N(8))-acetylspermidine levels	Weighted median	6	0.302874002768118	0.192358213520672	0.115364701556646	-0.0741481	0.679896101268636	1.35374388571401	0.9285341717101	1.97367265949178	1
GCST90200274	ID	exposure	Cis-3,4-methyleneheptanoylglycine levels	Weighted median	4	-0.232751	0.148054445299543	0.115935041504063	-0.522938	0.0574352228712847	0.792350456138199	0.592776289836041	1.05911666189628	1
GCST90200735	ID	exposure	Arginine to ornithine ratio	Inverse variance weighted	3	0.533122308056937	0.340037860693683	0.116920297455753	-0.133352	1.19959651501656	1.70424518856168	0.875157071102828	3.31877757563634	1
GCST90200310	ID	exposure	3-aminoisobutyrate levels	Weighted median	4	0.146088839975026	0.0934742954295412	0.118081494333463	-0.0371208	0.329298459016927	1.15729899789799	0.963559750473226	1.38999264952475	1
GCST90200045	ID	exposure	1-stearoyl-2-arachidonoyl-GPE (18:0/20:4) levels	Weighted median	6	-0.202804	0.130908526687885	0.121332778892669	-0.459385	0.0537767485205967	0.816438277206167	0.631672208958195	1.05524898995753	1
GCST90200474	ID	exposure	X-11444 levels	MR Egger	7	0.500559655445157	0.26876652886132	0.121590005015131	-0.0262227	1.02734205201334	1.64964424478647	0.974118089285027	2.79363063297027	1
GCST90199666	ID	exposure	Palmitoylcarnitine levels (Metabolon platform)	Inverse variance weighted	2	-0.535944	0.346573347803971	0.122005743041141	-1.21523	0.143339504189121	0.585116528536873	0.296642366426028	1.15412156426555	1
GCST90200485	ID	exposure	X-12100 levels	Inverse variance weighted	3	0.50865123581426	0.329762762149612	0.122957899762066	-0.137684	1.1549862496275	1.66304662386213	0.871374195875127	3.17397977382334	1
GCST90200203	ID	exposure	Indoleacetoylcarnitine levels	Weighted median	7	0.261130737603378	0.171345062895436	0.127507454850862	-0.0747056	0.596967060878432	1.29839740370265	0.928016667516191	1.81660079711055	1
GCST90200026	ID	exposure	Glycodeoxycholate 3-sulfate levels	Inverse variance weighted	4	-0.172591	0.113362595182436	0.127892759240539	-0.394781	0.0496001712048875	0.841482118313807	0.673827455281136	1.05085085193874	1
GCST90199675	ID	exposure	Homoarginine levels	Weighted median	4	0.21838768271123	0.143908761595084	0.129129735129598	-0.0636735	0.500448855437594	1.24406927829142	0.938311317534153	1.64946147431734	1
GCST90200203	ID	exposure	Indoleacetoylcarnitine levels	Inverse variance weighted	7	0.20677442677307	0.13636581823033	0.129438068971943	-0.0605026	0.474051430504516	1.22970515193339	0.941291343346669	1.60648960747385	1
GCST90200114	ID	exposure	Glycosyl-N-tricosanoyl-sphingadienine (d18:2/23:0) levels	Inverse variance weighted	2	0.584468527279134	0.385608716390009	0.129594311924372	-0.171325	1.34026161140355	1.79403725036142	0.842548074346004	3.82004274139807	1
GCST90199720	ID	exposure	Octanoylcarnitine (c8) levels	Weighted median	4	0.211763474197981	0.140087664285918	0.130623003759475	-0.0628083	0.486335296198381	1.23585553878366	0.939123441514335	1.62634521216871	1
GCST90200474	ID	exposure	X-11444 levels	Weighted median	7	0.317622996263868	0.211095071214847	0.132415549701989	-0.0961233	0.731369335844968	1.37385821390125	0.908351970013587	2.07792403629147	1
GCST90200031	ID	exposure	Nonanoylcarnitine (C9) levels	Weighted median	4	0.218702507867822	0.146348444210979	0.13507218530234	-0.0681404	0.50554545852134	1.24446100425613	0.934129272647066	1.65788958387485	1
GCST90199735	ID	exposure	N-acetylhistidine levels	Inverse variance weighted	2	-0.154559	0.10344817611651	0.135157161345943	-0.357317	0.048199544247096	0.856793041876058	0.699550490855672	1.04938003218224	1
GCST90199780	ID	exposure	1-stearoyl-GPG (18:0) levels	Weighted median	3	-0.389899	0.261936665107815	0.136612730658468	-0.903295	0.123496824271542	0.677125234057979	0.405232256685479	1.13144641136981	1
GCST90200301	ID	exposure	Gamma-glutamylglutamine levels	Weighted median	3	-0.415701	0.279530162110851	0.136977160046808	-0.96358	0.132177913839641	0.65987740982879	0.381524457460506	1.14131135629077	1
GCST90200335	ID	exposure	Stearoyl sphingomyelin (d18:1/18:0) levels	Weighted median	5	-0.396569	0.26720966012552	0.13777956250957	-0.9203	0.127162225637881	0.672624060319595	0.398399645909223	1.13560122647274	1
GCST90200587	ID	exposure	X-21733 levels	Weighted median	3	0.670830008247172	0.455465773693369	0.140793119002934	-0.221883	1.56354292468618	1.9558600270657	0.801009150453545	4.77571129282036	1
GCST90200761	ID	exposure	Citrulline to dimethylarginine (SDMA + ADMA) ratio	Inverse variance weighted	4	-0.433746	0.294553242847811	0.140870684387188	-1.01107	0.143578088524668	0.648076672767675	0.363829246860871	1.15439695244245	1
GCST90200184	ID	exposure	3-formylindole levels	MR Egger	5	0.473409397672277	0.238242961539383	0.141082459698961	0.00645319305508724	0.940365602289468	1.60545851943281	1.00647405976688	2.56091752450766	1
GCST90200253	ID	exposure	Vanillic acid glycine levels	Weighted median	4	-0.505591	0.343951247011658	0.141575688416056	-1.17974	0.168553806549195	0.603149227592786	0.307360153134593	1.18359191012789	1
GCST90200444	ID	exposure	Dihydroorotate levels	Inverse variance weighted	5	-0.236521	0.160973637187331	0.14174658970998	-0.55203	0.0789868857678228	0.789368955587766	0.57577992151171	1.08219012988463	1
GCST90200488	ID	exposure	X-12117 levels	Weighted median	4	-0.214222	0.146149641742988	0.142711317977938	-0.500675	0.0722317312459245	0.807169523425557	0.606121471859705	1.07490440414202	1
GCST90199722	ID	exposure	Decanoylcarnitine (C10) levels	Weighted median	3	0.255552078266871	0.174429257849745	0.142900248065222	-0.0863293	0.597433423652372	1.29117425338437	0.917292147347438	1.81744818967825	1
GCST90200548	ID	exposure	X-17676 levels	Weighted median	3	0.322117280536869	0.2202067649776	0.143523573933755	-0.109488	0.753722539892965	1.38004661907493	0.896292938796792	2.12489531980117	1
GCST90200035	ID	exposure	Palmitoyl dihydrosphingomyelin (d18:0/16:0) levels	Inverse variance weighted	3	-0.840519	0.575083380384778	0.143861634520071	-1.96768	0.28664416612625	0.431486411860717	0.139780396409803	1.33195017615059	1
GCST90200474	ID	exposure	X-11444 levels	Inverse variance weighted	7	0.248269712287556	0.170072152201617	0.144347659962197	-0.0850717	0.581611130602725	1.28180560429766	0.918446423895555	1.78891829121621	1
GCST90200578	ID	exposure	X-18922 levels	Weighted median	4	-0.284237	0.194725011126823	0.14437658310794	-0.665898	0.0974237850536657	0.752588081971862	0.51381178451983	1.10232742453619	1
GCST90199880	ID	exposure	Cis-4-decenoylcarnitine (C10:1) levels	Weighted median	4	0.219100992140808	0.150976180439578	0.146716139605663	-0.0768123	0.515014305802381	1.2449570012116	0.926063639513587	1.67366244471045	1
GCST90199848	ID	exposure	Succinylcarnitine levels	Weighted median	6	-0.222728	0.154733873823721	0.150030096778254	-0.526006	0.0805505598025986	0.800332643876155	0.590960425594928	1.0838836462001	1
GCST90200488	ID	exposure	X-12117 levels	Inverse variance weighted	4	-0.195678	0.136038960333893	0.15032140105696	-0.462314	0.0709583095324872	0.822276921885048	0.629824282620511	1.07353646869812	1
GCST90199668	ID	exposure	Hexanoylcarnitine levels (Biocrates platform)	Inverse variance weighted	4	0.197605429352766	0.137605678811745	0.150994742822492	-0.0721017	0.467312559823786	1.21848152191617	0.930436264590663	1.59570007721519	1
GCST90199906	ID	exposure	1-(1-enyl-palmitoyl)-GPE (p-16:0) levels	Inverse variance weighted	3	-0.557497	0.38866757140224	0.151463792872097	-1.31929	0.204291368490283	0.5726405500246	0.267326235293747	1.22665551015653	1
GCST90200791	ID	exposure	Creatine to carnitine ratio	Weighted median	3	-0.372273	0.260218028012202	0.152539463289205	-0.8823	0.137754501876728	0.689166189574125	0.413829937749964	1.14769375902205	1
GCST90200077	ID	exposure	1-stearoyl-2-oleoyl-GPI (18:0/18:1) levels	Inverse variance weighted	5	-0.327445	0.229541288108364	0.153718270767177	-0.777346	0.122455664674016	0.720762744735091	0.459624151831757	1.13026900811823	1
GCST90199873	ID	exposure	Pregnenolone sulfate levels	Weighted median	6	-0.396277	0.278018696531442	0.154052513833789	-0.941194	0.148639289876502	0.672820059829879	0.390161703853348	1.16025439821135	1
GCST90199841	ID	exposure	Glycocholenate sulfate levels	Weighted median	6	-0.150894	0.105897982242748	0.154187203339745	-0.358454	0.0566664109060538	0.859939161834583	0.698755991826023	1.05830271326086	1
GCST90199849	ID	exposure	21-hydroxypregnenolone disulfate levels	Inverse variance weighted	7	-0.237007	0.166427636006395	0.154421424244396	-0.563206	0.0891908113864038	0.788985484861173	0.569380972324839	1.09328924846206	1
GCST90200153	ID	exposure	(N(1) + N(8))-acetylspermidine levels	MR Egger	6	0.664856931451342	0.382044643328298	0.156790424065615	-0.0839506	1.41366443237481	1.94421234579962	0.919476705190738	4.11099228965844	1
GCST90201013	ID	exposure	Androsterone glucuronide to etiocholanolone glucuronide ratio	Inverse variance weighted	8	0.201665697638893	0.143252252853863	0.159200274756426	-0.0791087	0.482440113232464	1.22343894121244	0.923939470175151	1.62002262181878	1
GCST90200750	ID	exposure	Aspartate to asparagine ratio	Inverse variance weighted	3	0.443307170536228	0.315068440055992	0.159421859223689	-0.174227	1.06084131304597	1.5578507867163	0.840106195456077	2.88880035262099	1
GCST90200359	ID	exposure	5-methylthioadenosine (mta) levels	Inverse variance weighted	4	0.403013864119396	0.287526531009106	0.161017396421192	-0.160538	0.966565864897245	1.49632763678479	0.85168534251958	2.6289009389104	1
GCST90200026	ID	exposure	Glycodeoxycholate 3-sulfate levels	Weighted median	4	-0.169993	0.121483039306167	0.161718612552435	-0.4081	0.068113745892291	0.8436707128657	0.664912538394067	1.07048706506039	1
GCST90199705	ID	exposure	Propionylglycine levels	Weighted median	3	-0.228975	0.163830600531563	0.162223491488224	-0.550083	0.0921330259176072	0.79534845584022	0.576901966974579	1.09651067671832	1
GCST90200425	ID	exposure	Betaine levels	Inverse variance weighted	6	-0.260738	0.187544916558414	0.164447460633487	-0.628326	0.106850309156404	0.77048296976806	0.533484232367226	1.11276767088024	1
GCST90200067	ID	exposure	1-stearoyl-2-linoleoyl-GPI (18:0/18:2) levels	Inverse variance weighted	4	-0.330585	0.23824261906153	0.165259111436373	-0.797541	0.136370254976504	0.718503086020862	0.450435308425451	1.1461061665572	1
GCST90200132	ID	exposure	Linolenoylcarnitine (C18:3) levels	Inverse variance weighted	2	-0.472207	0.341388405043534	0.166604768848709	-1.14133	0.196914189726832	0.623624356819974	0.319394469687153	1.21763955024037	1
GCST90200304	ID	exposure	Citrate levels	Weighted median	4	-0.526306	0.380664728314205	0.166788047753364	-1.27241	0.219796432881873	0.590783040567848	0.280155827982137	1.24582309615506	1
GCST90200811	ID	exposure	Choline to taurocholate ratio	Inverse variance weighted	2	-0.860851	0.625438796701451	0.168699295274502	-2.08671	0.365009047527175	0.422802127103012	0.124094608124663	1.44052704129781	1
GCST90200548	ID	exposure	X-17676 levels	Inverse variance weighted	3	0.281803986843877	0.205026224800085	0.169293409083872	-0.120047	0.683655387452043	1.32551887538288	0.886878385477539	1.9811062235441	1
GCST90200148	ID	exposure	Eicosenoylcarnitine (C20:1) levels	Inverse variance weighted	3	-0.41971	0.306055778100118	0.17026551211341	-1.01958	0.180159376289725	0.657237424683717	0.360746683808392	1.19740818638909	1
GCST90200699	ID	exposure	Deoxycholic acid glucuronide levels	Weighted median	3	-0.210258	0.153535016868639	0.170860721745884	-0.511186	0.090671120458279	0.810375537183765	0.599783725847649	1.09490885291657	1
GCST90199916	ID	exposure	Carnitine C18:2 levels	Inverse variance weighted	4	-0.260166	0.190358431147392	0.171714171889926	-0.633269	0.112936508940299	0.770923589444792	0.530853844623423	1.11956084858732	1
GCST90200470	ID	exposure	X-11470 levels	MR Egger	6	0.465165626741679	0.280999795739289	0.173186429853798	-0.085594	1.01592522639069	1.59227789084736	0.917966874984719	2.76191761464543	1
GCST90201013	ID	exposure	Androsterone glucuronide to etiocholanolone glucuronide ratio	MR Egger	8	0.333424582331184	0.216147615698727	0.173874602266784	-0.0902247	0.757073909100688	1.39573977913164	0.913725807399962	2.13202857495489	1
GCST90200502	ID	exposure	X-12707 levels	Inverse variance weighted	5	-0.31138	0.229395145585541	0.174655057024943	-0.760995	0.138234171181642	0.732435267385436	0.467201424006485	1.14824440454302	1
GCST90200578	ID	exposure	X-18922 levels	Inverse variance weighted	4	-0.240663	0.178579899391281	0.177771455632477	-0.59068	0.109353664907451	0.786106548462715	0.553950724738291	1.11555681388072	1
GCST90200079	ID	exposure	1-oleoyl-2-arachidonoyl-GPE (18:1/20:4) levels	Weighted median	5	-0.181884	0.135300371238628	0.178852924371031	-0.447072	0.0833050784854801	0.833698336289397	0.639497621827535	1.08687333964653	1
GCST90200603	ID	exposure	X-23641 levels	Weighted median	5	-0.310342	0.231058684435457	0.179229781298667	-0.763217	0.14253309811424	0.733196216431853	0.466164387180396	1.15319124878142	1
GCST90200679	ID	exposure	N-acetylarginine levels	Inverse variance weighted	4	0.112173058838484	0.0835358425629665	0.179332364283132	-0.0515572	0.275903310261898	1.11870644593188	0.949749329789652	1.31772044782249	1
GCST90200253	ID	exposure	Vanillic acid glycine levels	Inverse variance weighted	4	-0.480991	0.360277714700544	0.181857844383541	-1.18714	0.225153204117896	0.618170409074716	0.30509397425862	1.25251459188662	1
GCST90199819	ID	exposure	Tryptophan betaine levels	MR Egger	4	-2.97721	1.48012043596351	0.181951814314296	-5.87825	-0.0761779	0.050934541409714	0.00279968035593982	0.926651324003375	1
GCST90201020	ID	exposure	Paraxanthine to 5-acetylamino-6-formylamino-3-methyluracil ratio	MR Egger	5	-0.210319	0.121576059235868	0.182078858161403	-0.448608	0.0279700223417684	0.810325667270729	0.63851626513059	1.02836485598915	1
GCST90200679	ID	exposure	N-acetylarginine levels	Weighted median	4	0.116257697565066	0.0871700021284137	0.18230570876719	-0.0545955	0.287110901736757	1.12328530272626	0.946868072382739	1.33257198982922	1
GCST90199806	ID	exposure	Tetradecanedioate (C14-DC) levels	Inverse variance weighted	2	-0.169987	0.130190419523849	0.191662492758251	-0.42516	0.0851866126679571	0.843676113682404	0.653665300235693	1.08892025405294	1
GCST90200711	ID	exposure	X-19141 levels	Inverse variance weighted	4	0.112051332692162	0.0858847586088403	0.19200498452143	-0.0562828	0.280385459565489	1.11857027839509	0.945271780729726	1.32363992368732	1
GCST90200761	ID	exposure	Citrulline to dimethylarginine (SDMA + ADMA) ratio	Weighted median	4	-0.431383	0.332125166985206	0.19399321764597	-1.08235	0.219582431276773	0.64961013001962	0.338799015075613	1.24555651653806	1
GCST90200031	ID	exposure	Nonanoylcarnitine (C9) levels	MR Egger	4	0.558304190506572	0.291680720712525	0.195713154787474	-0.01339	1.12999840310312	1.74770620909347	0.986699225469457	3.09565155668446	1
GCST90200651	ID	exposure	X-24947 levels	Inverse variance weighted	7	0.11135966885405	0.0860686661720175	0.195718341399815	-0.0573349	0.280054254551205	1.11779687128284	0.944277761874107	1.32320160009898	1
GCST90199848	ID	exposure	Succinylcarnitine levels	Inverse variance weighted	6	-0.195975	0.152927829769653	0.200022607885253	-0.495714	0.103763496449725	0.82203274422249	0.609136074950207	1.10933806149832	1
GCST90200796	ID	exposure	Spermidine to (N(1) + N(8))-acetylspermidine ratio	MR Egger	3	-1.43598	0.475287808565424	0.20348572421101	-2.36755	-0.50442	0.237881072356659	0.0937101725087843	0.60385551611539	1
GCST90199741	ID	exposure	Gamma-glutamylglycine levels	Weighted median	4	-0.149291	0.117836602374539	0.205180569909744	-0.38025	0.0816690961583882	0.861318740964706	0.683690201905742	1.08509668775289	1
GCST90200067	ID	exposure	1-stearoyl-2-linoleoyl-GPI (18:0/18:2) levels	Weighted median	4	-0.293862	0.23210083320674	0.205479216987451	-0.748779	0.161056022348276	0.745379636844663	0.472943549242852	1.17475077926772	1
GCST90200136	ID	exposure	Cerotoylcarnitine (C26) levels	MR Egger	7	-0.634478	0.436249417906706	0.205587726075195	-1.48953	0.220570713516016	0.530212109665623	0.225479280965831	1.2467880863904	1
GCST90199720	ID	exposure	Octanoylcarnitine (c8) levels	MR Egger	4	0.545160900752086	0.29476759607179	0.205625703475737	-0.0325836	1.12290538905279	1.72488589548765	0.967941538589347	3.07377174533522	1
GCST90200608	ID	exposure	X-22162 levels	Inverse variance weighted	5	0.181544670604899	0.144580328681915	0.209236921630701	-0.101833	0.464922114821453	1.19906809861066	0.903180574666534	1.59189019940628	1
GCST90200470	ID	exposure	X-11470 levels	Inverse variance weighted	6	0.237783497057536	0.19307639506352	0.218116719663332	-0.140646	0.616213231382035	1.26843454328382	0.868796605201478	1.85190202282446	1
GCST90199880	ID	exposure	Cis-4-decenoylcarnitine (C10:1) levels	MR Egger	4	0.491129037880185	0.280089563739332	0.221613800070627	-0.0578465	1.04010458280928	1.6341602075702	0.943794802168836	2.82951291728788	1
GCST90200910	ID	exposure	Retinol (Vitamin A) to oleoyl-linoleoyl-glycerol (18:1 to 18:2) [2] ratio	Weighted median	6	-0.414828	0.340089426903586	0.222555132235451	-1.0814	0.251747136652162	0.660453776485955	0.339119265849355	1.28627074543246	1
GCST90200992	ID	exposure	Alanine to asparagine ratio	MR Egger	3	-8.71914	3.24659499664302	0.226921696987986	-15.0825	-2.35581	0.000163427977220696	2.81688393542735e-07	0.0948164864108829	1
GCST90199791	ID	exposure	1-arachidonoyl-GPE (20:4n6) levels	Inverse variance weighted	4	-0.141605	0.117750468794833	0.229136960015366	-0.372396	0.089185972798995	0.867964081412757	0.68908140539885	1.09328395849927	1
GCST90200608	ID	exposure	X-22162 levels	Weighted median	5	0.195535787374881	0.163437301481469	0.231541933557054	-0.124801	0.515872898278561	1.21596230924252	0.882672251373309	1.67510005576585	1
GCST90200616	ID	exposure	X-23659 levels	MR Egger	4	0.92885348916024	0.54719461261887	0.23169959173872	-0.143648	2.00135492989323	2.53160500052563	0.866192636143624	7.39907453753011	1
GCST90200630	ID	exposure	X-24546 levels	Inverse variance weighted	2	-0.203676	0.170742218481618	0.232914432522268	-0.538331	0.130978924753693	0.815726767802176	0.583721921310737	1.13994375646338	1
GCST90200322	ID	exposure	Beta-hydroxyisovalerate levels	MR Egger	4	-1.30172	0.771789509504798	0.233723793145276	-2.81443	0.210984861158531	0.272062740013302	0.0599388731981323	1.23489366006053	1
GCST90200376	ID	exposure	Flavin adenine dinucleotide (FAD) levels	Weighted median	3	-0.205317	0.17254031757276	0.234060378829744	-0.543496	0.132862184432433	0.814389246062094	0.580714602553685	1.14209258934602	1
GCST90199783	ID	exposure	5-methyluridine (ribothymidine) levels	Weighted median	3	0.141574518151398	0.119330331195156	0.235461020163018	-0.0923129	0.375461967293904	1.15208635240738	0.911819768231306	1.45566372834619	1
GCST90200328	ID	exposure	3-methoxytyrosine levels	Weighted median	6	-0.316739	0.267025250491931	0.235552376915623	-0.840109	0.20663025991044	0.728520705934802	0.431663589541232	1.22952788197821	1
GCST90200910	ID	exposure	Retinol (Vitamin A) to oleoyl-linoleoyl-glycerol (18:1 to 18:2) [2] ratio	MR Egger	6	1.34460210459316	0.969911291836944	0.237918722663453	-0.556424	3.24562823659357	3.83665964759684	0.573255348353937	25.6778367506998	1
GCST90199783	ID	exposure	5-methyluridine (ribothymidine) levels	Inverse variance weighted	3	0.137681664837309	0.117378180379518	0.240805852723028	-0.0923796	0.367742898381164	1.1476101674508	0.911759008669521	1.44447061549553	1
GCST90200758	ID	exposure	Glycine to serine ratio	Inverse variance weighted	2	-0.147921	0.126159865640767	0.241001292614541	-0.395194	0.0993524412686311	0.862499339919818	0.673549201705232	1.10445548666492	1
GCST90200214	ID	exposure	11beta-hydroxyandrosterone glucuronide levels	Inverse variance weighted	5	0.293748250352097	0.252726671064712	0.245107134681313	-0.201596	0.789092525638933	1.34144615255781	0.817425080601308	2.20139780747665	1
GCST90200376	ID	exposure	Flavin adenine dinucleotide (FAD) levels	Inverse variance weighted	3	-0.193494	0.166533031023745	0.245277734842146	-0.519899	0.13291068750339	0.824074736703181	0.59458071999639	1.14214798568736	1
GCST90199969	ID	exposure	1-oleoyl-GPG (18:1) levels	Inverse variance weighted	2	-0.250674	0.215880720084312	0.245573351714561	-0.6738	0.172452303281815	0.778276119735595	0.509767714160494	1.18821514530046	1
GCST90200134	ID	exposure	Sphingomyelin (d18:1/25:0, d19:0/24:1, d20:1/23:0, d19:1/24:0) levels	MR Egger	4	0.800730422656876	0.493221734496225	0.245969940659121	-0.165984	1.76744502226948	2.22716710783726	0.847059637145503	5.85587260768057	1
GCST90199794	ID	exposure	1-oleoyl-GPE (18:1) levels	Inverse variance weighted	2	-0.496736	0.428155349794323	0.245976773929939	-1.33592	0.342448522319397	0.608513632546809	0.262916063252701	1.40839185105024	1
GCST90200031	ID	exposure	Nonanoylcarnitine (C9) levels	Inverse variance weighted	4	0.165624518612952	0.142787312315532	0.24607379567034	-0.114239	0.445487650751394	1.18012990170941	0.892045076464873	1.56125135562419	1
GCST90200274	ID	exposure	Cis-3,4-methyleneheptanoylglycine levels	Inverse variance weighted	4	-0.18458	0.159415942952433	0.24692489053585	-0.497035	0.127875356338023	0.831453510887741	0.60833160664132	1.13641134739717	1
GCST90200470	ID	exposure	X-11470 levels	Weighted median	6	0.279230220614944	0.242128122780457	0.248814627773605	-0.195341	0.753801341264641	1.32211168620068	0.822554201499033	2.12506277106464	1
GCST90200743	ID	exposure	Arginine to citrulline ratio	MR Egger	4	-1.38987	0.864876980197939	0.249296473183454	-3.08503	0.305291311784956	0.249108292007178	0.0457288243297938	1.35702026142629	1
GCST90199971	ID	exposure	3-methylglutarylcarnitine (2) levels	Weighted median	10	-0.168058	0.145971505503956	0.24960533282665	-0.454162	0.118045912665597	0.845304604298325	0.634979611226335	1.12529577550995	1
GCST90199743	ID	exposure	Stearoylcarnitine levels	Inverse variance weighted	2	-0.362632	0.315244741839985	0.25001272480358	-0.980512	0.255247843792804	0.695842560639717	0.375119159724965	1.29078149341305	1
GCST90199805	ID	exposure	Octadecanedioate levels	MR Egger	4	-1.22118	0.761624192253406	0.250036624214764	-2.71396	0.271603958206801	0.294882160431711	0.0662736514089634	1.31206726492684	1
GCST90199792	ID	exposure	1-palmitoyl-GPE (16:0) levels	Inverse variance weighted	6	-0.216244	0.188722497858643	0.251866339146742	-0.58614	0.153652578972103	0.805539115654566	0.556471338557732	1.1660856937059	1
GCST90200900	ID	exposure	Phosphate to oleoyl-linoleoyl-glycerol (18:1 to 18:2) [2] ratio	Weighted median	4	0.381711093316752	0.334428401374337	0.253710325592368	-0.273769	1.03719076001045	1.46478883671178	0.760508056708068	2.82128021817799	1
GCST90199746	ID	exposure	Erythronate levels	Weighted median	3	0.343618489446193	0.301200117726412	0.253940177488528	-0.246734	0.93397072018996	1.41004058751328	0.781348706730282	2.54459301117281	1
GCST90200341	ID	exposure	N-stearoyl-sphingosine (d18:1/18:0) levels	MR Egger	4	-1.88821	1.19602439451446	0.255148051334086	-4.23241	0.456000938229349	0.151342942486334	0.0145172934530229	1.57775182505885	1
GCST90200881	ID	exposure	Aspartate to N-acetylglucosamine to N-acetylgalactosamine ratio	Weighted median	3	0.290777856482739	0.256143768514656	0.256285886685457	-0.211264	0.792819642771464	1.33746744122548	0.809560371570433	2.2096179842254	1
GCST90200707	ID	exposure	Glycine levels	Weighted median	4	-0.121332	0.107136014193067	0.257423903958191	-0.331318	0.0886549547456207	0.8857401701461	0.717976657512112	1.09270355909476	1
GCST90200735	ID	exposure	Arginine to ornithine ratio	Weighted median	3	0.448715821862271	0.396372532728653	0.257610978716176	-0.328174	1.22560598601043	1.56629948587745	0.720237440916941	3.40622958497776	1
GCST90199878	ID	exposure	Sphingomyelin (d18:1/18:1, d18:2/18:0) levels	MR Egger	3	-1.76004	0.75499657621946	0.257974393967734	-3.23983	-0.280244	0.172038402744849	0.039170520439443	0.755599151784456	1
GCST90199831	ID	exposure	1-stearoyl-2-oleoyl-GPE (18:0/18:1) levels	Weighted median	5	0.237484274882077	0.210698421301478	0.259687995947815	-0.175485	0.650453180632974	1.26805505631864	0.839050292548382	1.91640911174888	1
GCST90199807	ID	exposure	Hexadecanedioate (C16-DC) levels	Weighted median	3	-0.14624	0.130165432061856	0.2612287144352	-0.401364	0.108884461454261	0.863950515636642	0.669406331199541	1.11503351354818	1
GCST90199660	ID	exposure	1,2-dipalmitoyl-gpc (16:0/16:0) levels	Inverse variance weighted	3	-0.204035	0.181890743445429	0.26197159019954	-0.560541	0.152471130022588	0.815434053010856	0.570900360653874	1.16470883649143	1
GCST90199782	ID	exposure	Glutamine degradant levels	MR Egger	5	0.934535265375688	0.678810810929359	0.262349610389035	-0.395934	2.26500445479723	2.54602995447845	0.673051166966182	9.63116750591307	1
GCST90200070	ID	exposure	1-(1-enyl-palmitoyl)-2-palmitoleoyl-GPC (P-16:0/16:1) levels	MR Egger	6	0.360870038491526	0.278001098739578	0.264046260245803	-0.184012	0.9057521920211	1.43457700897092	0.831925724953808	2.47379199000275	1
GCST90200616	ID	exposure	X-23659 levels	Inverse variance weighted	4	0.278362195409011	0.249736162759612	0.265011109671039	-0.211121	0.767845074417851	1.32096455787218	0.80967634632859	2.15511712929092	1
GCST90199992	ID	exposure	Octadecanedioylcarnitine (C18-DC) levels	MR Egger	4	-0.310342	0.203152481589731	0.266177581008281	-0.708521	0.0878372164579481	0.733196418736358	0.492372117801402	1.09181037880104	1
GCST90200192	ID	exposure	N,N-dimethylalanine levels	MR Egger	4	1.39372099733048	0.916426644231382	0.267692304195109	-0.402475	3.18991722002398	4.02981712827796	0.668662904601668	24.2864169308696	1
GCST90199798	ID	exposure	Isobutyrylglycine levels	MR Egger	4	-0.762077	0.501506079253992	0.267970355456562	-1.74503	0.220874955074491	0.466696110427816	0.174639946060574	1.24716746884992	1
GCST90200585	ID	exposure	X-21829 levels	Inverse variance weighted	2	-0.389522	0.351889923888739	0.268318908878799	-1.07923	0.300182436029312	0.677380710500729	0.339858452030144	1.35010509292197	1
GCST90200413	ID	exposure	2\'-deoxyuridine levels	Weighted median	3	0.227853553560484	0.20821603294344	0.273817637435612	-0.18025	0.635956978129627	1.2559013896774	0.835061527674138	1.88882884472811	1
GCST90200881	ID	exposure	Aspartate to N-acetylglucosamine to N-acetylgalactosamine ratio	Inverse variance weighted	3	0.245377841373838	0.226086136883827	0.277775965084239	-0.197751	0.68850666966614	1.27810414260783	0.82057416139962	1.99074047928224	1
GCST90200425	ID	exposure	Betaine levels	Weighted median	6	-0.212362	0.195796934130599	0.278096366626295	-0.596124	0.171399536549733	0.808671537927614	0.550942712525737	1.18696489015392	1
GCST90200452	ID	exposure	Plasma free asparagine levels	Inverse variance weighted	4	0.314445195532448	0.290306533925725	0.278742348178499	-0.254556	0.883446002026868	1.36949929581896	0.775260938885378	2.41922200278161	1
GCST90200699	ID	exposure	Deoxycholic acid glucuronide levels	Inverse variance weighted	3	-0.152714	0.141176168394949	0.279375562887161	-0.429419	0.123991760321749	0.858375585677142	0.650887267620563	1.13200654359105	1
GCST90199746	ID	exposure	Erythronate levels	Inverse variance weighted	3	0.307527691024067	0.284738295301689	0.280126021952358	-0.250559	0.865614749815377	1.36005846939233	0.77836526883392	2.37646656939995	1
GCST90199720	ID	exposure	Octanoylcarnitine (c8) levels	Inverse variance weighted	4	0.150198601981755	0.13907343253758	0.280144438071198	-0.122385	0.422782529755413	1.16206500822584	0.884807363709773	1.52620235627455	1
GCST90200791	ID	exposure	Creatine to carnitine ratio	Inverse variance weighted	3	-0.254596	0.236110766451357	0.280904401149214	-0.717373	0.20818124653863	0.775229739335129	0.488032655699579	1.23143634289825	1
GCST90200685	ID	exposure	1-stearoyl-2-arachidonoyl-gpc (18:0/20:4) levels	Inverse variance weighted	5	-0.0859621	0.079891373456779	0.281932710642271	-0.242549	0.0706249484503399	0.91762896876079	0.784625115217645	1.07317865306341	1
GCST90199958	ID	exposure	1-linolenoyl-GPC (18:3) levels	Inverse variance weighted	3	-0.525203	0.488839728359506	0.282649185494344	-1.48333	0.432922729896173	0.591435209381919	0.226881141292147	1.54175708436787	1
GCST90199798	ID	exposure	Isobutyrylglycine levels	Inverse variance weighted	4	-0.256964	0.239451422109415	0.283209327743103	-0.726289	0.212360433417526	0.773395781804387	0.483700608447493	1.23659351439031	1
GCST90200562	ID	exposure	X-21286 levels	MR Egger	4	2.2381527558372	1.54124926261385	0.283593067626636	-0.782696	5.25900131056035	9.37599552767295	0.457171905089107	192.289358021265	1
GCST90200146	ID	exposure	Docosahexaenoylcarnitine (C22:6) levels	Inverse variance weighted	3	0.350670938720459	0.327641994183489	0.284490183022717	-0.291507	0.992849247320098	1.42001997543285	0.74713650727689	2.69891339934351	1
GCST90199880	ID	exposure	Cis-4-decenoylcarnitine (C10:1) levels	Inverse variance weighted	4	0.154072075320192	0.144417526181194	0.286038833341637	-0.128986	0.437130426635332	1.16657496501255	0.878986028671503	1.54825799796942	1
GCST90200153	ID	exposure	(N(1) + N(8))-acetylspermidine levels	Inverse variance weighted	6	0.217570191059414	0.204703765645692	0.287848221978695	-0.183649	0.618789571724972	1.24305267763003	0.832227706751973	1.85667930402573	1
GCST90200310	ID	exposure	3-aminoisobutyrate levels	MR Egger	4	0.177188831620159	0.124099121068462	0.289520754069754	-0.0660454	0.420423108914344	1.19385650970254	0.936088322160199	1.52260564737098	1
GCST90200796	ID	exposure	Spermidine to (N(1) + N(8))-acetylspermidine ratio	Inverse variance weighted	3	-0.468531	0.442519377521728	0.289699320881896	-1.33587	0.398806669103784	0.625920876749877	0.262929513881156	1.49004551892344	1
GCST90200039	ID	exposure	1-stearoyl-2-linoleoyl-GPE (18:0/18:2) levels	MR Egger	4	-0.652751	0.458582250724406	0.290605219015144	-1.55157	0.246070525666133	0.520611766040704	0.211914603916848	1.27898977196669	1
GCST90199807	ID	exposure	Hexadecanedioate (C16-DC) levels	Inverse variance weighted	3	-0.131081	0.12421619553821	0.291305403299675	-0.374544	0.112383081888345	0.877147019660228	0.687602475950297	1.11894142474617	1
GCST90200523	ID	exposure	X-12844 levels	Inverse variance weighted	6	0.182948040849551	0.173870784659422	0.292704630458047	-0.157839	0.523734778782018	1.20075201640526	0.853987521537663	1.68832139643591	1
GCST90199782	ID	exposure	Glutamine degradant levels	Inverse variance weighted	5	0.264100306706859	0.251125121076319	0.292951800821997	-0.228105	0.756305544016445	1.30225881504303	0.796040726419707	2.13039102783686	1
GCST90200882	ID	exposure	Aspartate to mannose ratio	Inverse variance weighted	3	0.246138594153621	0.235047407816389	0.295013331405605	-0.214554	0.706831513473744	1.27907683382904	0.806900975511361	2.02755678390561	1
GCST90199722	ID	exposure	Decanoylcarnitine (C10) levels	MR Egger	3	0.819899514942737	0.416326402173686	0.299115871874984	0.00389976668231329	1.63589926320316	2.27027169768873	1.00390738066677	5.13407280450834	1
GCST90200085	ID	exposure	Glycosyl-N-palmitoyl-sphingosine (d18:1/16:0) levels	Inverse variance weighted	4	0.252701447205927	0.243592259812805	0.299551702722161	-0.224739	0.730142276439026	1.28749883307513	0.798724353558237	2.07537586375717	1
GCST90200673	ID	exposure	Carnitine C4 levels	Weighted median	7	0.21309474168866	0.20580372864773	0.300469531983046	-0.190281	0.61647004983821	1.23750188870853	0.826727149490902	1.85237768651994	1
GCST90200101	ID	exposure	Pimeloylcarnitine/3-methyladipoylcarnitine (C7-DC) levels	Weighted median	3	-0.290966	0.282078864932657	0.302303272872153	-0.843841	0.261908339139939	0.747540917467799	0.43005558491868	1.29940743216779	1
GCST90200205	ID	exposure	3-indoleglyoxylic acid levels	Inverse variance weighted	3	0.196972197252057	0.191146846612065	0.302786712648194	-0.177676	0.571620016611705	1.21771018454594	0.837213953144896	1.77113399505212	1
GCST90199859	ID	exposure	5alpha-androstan-3alpha,17beta-diol disulfate levels	Weighted median	3	0.266744757353182	0.259180954718063	0.303393462950091	-0.24125	0.774739428600586	1.30570713165015	0.785645258185847	2.17002660663774	1
GCST90200676	ID	exposure	N-acetyl-L-glutamine levels	Inverse variance weighted	3	0.112634377855888	0.109449158684295	0.303431618712752	-0.101886	0.327154728877107	1.11922264554747	0.903132527141139	1.38701607201722	1
GCST90200700	ID	exposure	Decadienedioic acid (C10:2-DC) levels	Inverse variance weighted	4	0.0832687352932966	0.0811458454675869	0.304815507321291	-0.0757771	0.242314592409767	1.08683383991765	0.927022796687114	1.27419498184015	1
GCST90199996	ID	exposure	Sphingomyelin (d18:1/20:1, d18:2/20:0) levels	MR Egger	3	-1.18511	0.615235333197111	0.304840090612907	-2.39097	0.0207552209805766	0.305713762312247	0.0915410946972053	1.02097210849678	1
GCST90200118	ID	exposure	Glycosyl ceramide (d18:2/24:1, d18:1/24:2) levels	MR Egger	4	0.499763499814843	0.365611261663449	0.305016597503562	-0.216835	1.2163615726752	1.64833139391912	0.80506313743289	3.37488609010598	1
GCST90199958	ID	exposure	1-linolenoyl-GPC (18:3) levels	Weighted median	3	-0.578343	0.564939961026684	0.305965301927053	-1.68563	0.528939303388886	0.560826875883884	0.1853285016755	1.69713121225356	1
GCST90200357	ID	exposure	Adenosine 3\',5\'-cyclic monophosphate (camp) levels	MR Egger	3	2.91547186223528	1.52073055104402	0.306076232007923	-0.06516	5.89610374228156	18.4575197547793	0.936917527889653	363.617955003392	1
GCST90199995	ID	exposure	Sphingomyelin (d18:1/20:2, d18:2/20:1, d16:1/22:2) levels	MR Egger	3	-1.38397	0.725417636048759	0.307350292361418	-2.80579	0.0378443569150255	0.250580711253342	0.0604588218416501	1.03856957412581	1
GCST90200711	ID	exposure	X-19141 levels	MR Egger	4	0.250886359853786	0.186065944485872	0.309941512521156	-0.113803	0.615575611046095	1.28516402980427	0.892433844987848	1.8507215888089	1
GCST90200250	ID	exposure	Deoxycholic acid 12-sulfate levels	Inverse variance weighted	2	-0.162784	0.160523083045272	0.31054158132117	-0.477409	0.151840985677258	0.849774501462171	0.620388428295166	1.16397513299799	1
GCST90199844	ID	exposure	1-palmitoyl-2-linoleoyl-GPE (16:0/18:2) levels	MR Egger	5	-0.260071	0.213859867062381	0.310911507323562	-0.679237	0.159094103575085	0.770996661231532	0.507003903956354	1.17244827306368	1
GCST90199660	ID	exposure	1,2-dipalmitoyl-gpc (16:0/16:0) levels	Weighted median	3	-0.188062	0.185859885837015	0.311610737777488	-0.552347	0.176223423381692	0.82856337377282	0.575597107542162	1.19270450695847	1
GCST90200488	ID	exposure	X-12117 levels	MR Egger	4	-0.284352	0.211906343381094	0.31168925286055	-0.699689	0.130984359594377	0.752501662219057	0.49674001099974	1.13994995189292	1
GCST90200928	ID	exposure	N-palmitoyl-sphingosine (d18:1 to 16:0) to N-stearoyl-sphingosine (d18:1 to 18:0) ratio	MR Egger	3	1.77587212536185	0.953219902047315	0.313613265094839	-0.0924389	3.64418313337459	5.90542916567722	0.911704930250246	38.2515137011038	1
GCST90199741	ID	exposure	Gamma-glutamylglycine levels	Inverse variance weighted	4	-0.145932	0.145399277524685	0.315539089902117	-0.430915	0.139050109658238	0.864216058017181	0.649914113279806	1.14918168366227	1
GCST90199971	ID	exposure	3-methylglutarylcarnitine (2) levels	MR Egger	10	-0.280951	0.263267418936415	0.317038503455239	-0.796955	0.235053483091628	0.755065590989532	0.450699346551464	1.2649764217736	1
GCST90199705	ID	exposure	Propionylglycine levels	Inverse variance weighted	3	-0.171744	0.17174659045377	0.317318989100196	-0.508367	0.164879736726228	0.842195100676735	0.601477050635294	1.17925128956246	1
GCST90199906	ID	exposure	1-(1-enyl-palmitoyl)-GPE (p-16:0) levels	Weighted median	3	-0.486652	0.488162483622792	0.318810081385722	-1.44345	0.470146301015786	0.614680802102676	0.23611161643058	1.60022829111704	1
GCST90200059	ID	exposure	Behenoyl dihydrosphingomyelin (d18:0/22:0) levels	MR Egger	4	-4.58105	3.48555021598062	0.319243246243735	-11.4127	2.25062866765144	0.0102441368092701	1.10538897430968e-05	9.49370234424298	1
GCST90199971	ID	exposure	3-methylglutarylcarnitine (2) levels	Inverse variance weighted	10	-0.11475	0.115298941109498	0.319620897912699	-0.340736	0.111236125659814	0.891589192585693	0.711246849206591	1.11765878361692	1
GCST90199691	ID	exposure	1-methylhistidine levels	Weighted median	3	0.318128006653394	0.320709621344142	0.321221767959845	-0.310463	0.946718864487913	1.37455220179381	0.733107557985805	2.57723949899966	1
GCST90199691	ID	exposure	1-methylhistidine levels	Inverse variance weighted	3	0.322772904494477	0.325862120752869	0.321920083474612	-0.315917	0.9614626611701	1.38095170736737	0.729120072390988	2.61551929550805	1
GCST90200900	ID	exposure	Phosphate to oleoyl-linoleoyl-glycerol (18:1 to 18:2) [2] ratio	Inverse variance weighted	4	0.339011242202916	0.342281407749694	0.321956183769582	-0.33186	1.00988280139232	1.40355912422051	0.717587550645755	2.74527925325609	1
GCST90199914	ID	exposure	Oleoyl-linoleoyl-glycerol (18:1/18:2) [2] levels	MR Egger	6	-1.00156	0.890194923528163	0.323488914960183	-2.74634	0.743223406628574	0.367306494902074	0.0641622213745568	2.1027	1
GCST90200698	ID	exposure	N2-acetyl,N6-methyllysine levels	MR Egger	4	-0.816571	0.629937485762024	0.324300701163191	-2.05125	0.418106511836254	0.441944504482205	0.12857428704978	1.5190824660486	1
GCST90200690	ID	exposure	N-acetyl-1-methylhistidine levels	MR Egger	5	0.129363464129943	0.109980034177745	0.32433737605283	-0.0861974	0.344924331118322	1.13810370887391	0.917413113373202	1.41188308001177	1
GCST90200700	ID	exposure	Decadienedioic acid (C10:2-DC) levels	Weighted median	4	0.0799685967371952	0.0813680742201313	0.325705558840557	-0.0795128	0.239450022208653	1.08325304946062	0.923566171707617	1.27055018374712	1
GCST90200989	ID	exposure	Histidine to asparagine ratio	Inverse variance weighted	3	-0.35066	0.356865402703455	0.325799064237888	-1.05012	0.348796417482101	0.704223309718805	0.349897172292145	1.41736061112616	1
GCST90199912	ID	exposure	N-oleoyltaurine levels	Inverse variance weighted	3	-0.208794	0.212865976019296	0.326657148092819	-0.626011	0.208423590368784	0.811562625383196	0.534720533623155	1.23173481006256	1
GCST90200685	ID	exposure	1-stearoyl-2-arachidonoyl-gpc (18:0/20:4) levels	Weighted median	5	-0.0768345	0.0783776507028391	0.326932220420983	-0.230455	0.0767856577344241	0.926043066198974	0.794172383973437	1.07981060253523	1
GCST90200543	ID	exposure	X-15503 levels	MR Egger	3	1.1606931247262	0.656911667242821	0.327870462316194	-0.126854	2.44823999252213	3.19214506417873	0.880862495420879	11.5679690800003	1
GCST90199682	ID	exposure	Homocitrulline levels	MR Egger	3	-0.902901	0.511028374053274	0.327879952166934	-1.90452	0.0987141673251917	0.40539172957775	0.1488945325413	1.1037507664323	1
GCST90199916	ID	exposure	Carnitine C18:2 levels	Weighted median	4	-0.211656	0.216791608479635	0.32891067237798	-0.636567	0.213255652660923	0.80924311025013	0.529105490230828	1.23770103236239	1
GCST90200626	ID	exposure	X-24418 levels	Inverse variance weighted	4	0.143803282844276	0.14843607561384	0.332650322764098	-0.147131	0.434737991047403	1.15465694535207	0.863180526150894	1.54455831782368	1
GCST90199992	ID	exposure	Octadecanedioylcarnitine (C18-DC) levels	Weighted median	4	-0.119008	0.123088017530719	0.333617009875711	-0.360261	0.122244368524359	0.887800568854794	0.697494493322401	1.13003021185799	1
GCST90200928	ID	exposure	N-palmitoyl-sphingosine (d18:1 to 16:0) to N-stearoyl-sphingosine (d18:1 to 18:0) ratio	Weighted median	3	0.236480896383177	0.24473910569291	0.333915551357149	-0.243208	0.716169543541281	1.26678335524516	0.784108597680376	2.04657884618723	1
GCST90199791	ID	exposure	1-arachidonoyl-GPE (20:4n6) levels	Weighted median	4	-0.113004	0.116970716239218	0.334000378487735	-0.342267	0.1162586522456	0.893147130763785	0.710158882784225	1.12328637510538	1
GCST90200707	ID	exposure	Glycine levels	Inverse variance weighted	4	-0.120649	0.125324822477614	0.335704039307436	-0.366285	0.124987929067166	0.886345257626604	0.693304921052968	1.13313477499051	1
GCST90200332	ID	exposure	1-palmitoyl-2-linoleoyl-GPI (16:0/18:2) levels	Weighted median	4	-0.261932	0.272728226771726	0.336846656147593	-0.796479	0.272615187896787	0.769563247132617	0.450913632043343	1.31339473737705	1
GCST90199850	ID	exposure	5alpha-androstan-3alpha,17alpha-diol monosulfate levels	Inverse variance weighted	5	0.0976486489393657	0.10237793070064	0.340182027922505	-0.103012	0.298309393112619	1.10257532603518	0.902116062110764	1.34757865494288	1
GCST90200332	ID	exposure	1-palmitoyl-2-linoleoyl-GPI (16:0/18:2) levels	Inverse variance weighted	4	-0.29474	0.309605885705567	0.341104306222327	-0.901568	0.312087204115371	0.744724943695923	0.405932711697782	1.3662738325356	1
GCST90200983	ID	exposure	Cholesterol to linoleoyl-arachidonoyl-glycerol (18:2 to 20:4) [1] ratio	MR Egger	3	1.34417458185063	0.801425211967142	0.342269863744384	-0.226619	2.91496799730623	3.83501973891627	0.797224599610652	18.4482220005005	1
GCST90200413	ID	exposure	2\'-deoxyuridine levels	MR Egger	3	0.806718351869905	0.481556751577235	0.342604093632046	-0.137133	1.75056958496129	2.24054323450734	0.871854365361401	5.75788134479974	1
GCST90199792	ID	exposure	1-palmitoyl-GPE (16:0) levels	Weighted median	6	-0.222793	0.235309396691294	0.343735683874559	-0.684	0.238413163962987	0.80028028729895	0.504594737911443	1.26923348604497	1
GCST90199886	ID	exposure	3-methylglutaconate levels	MR Egger	4	-0.290011	0.23646449564284	0.344827184365897	-0.753481	0.173459466171496	0.748255377662787	0.470724935440639	1.18941247435124	1
GCST90200150	ID	exposure	Arachidonoylcarnitine (C20:4) levels	Weighted median	8	-0.11015	0.116638242063075	0.344978638772535	-0.338761	0.118460848538952	0.895699675395076	0.712652709737619	1.12576279798083	1
GCST90200452	ID	exposure	Plasma free asparagine levels	Weighted median	4	0.31401101630408	0.334126592687182	0.347321933073761	-0.340877	0.968899137970957	1.36890481673603	0.711146298902777	2.63504204433649	1
GCST90200904	ID	exposure	Phosphate to linoleoyl-arachidonoyl-glycerol (18:2 to 20:4) [1] ratio	MR Egger	3	1.08579683454056	0.661307655427072	0.34826248359842	-0.210366	2.38195983917762	2.96179894239855	0.810287488593772	10.8260995000887	1
GCST90200592	ID	exposure	X-21607 levels	MR Egger	3	1.48225226207252	0.903690850828261	0.348550903142265	-0.288982	3.25348632969591	4.40285089624576	0.749025833391113	25.8804104616909	1
GCST90199831	ID	exposure	1-stearoyl-2-oleoyl-GPE (18:0/18:1) levels	MR Egger	5	-0.536745	0.484294429575092	0.348597257926575	-1.48596	0.412472027305836	0.584648156446212	0.226284519281832	1.51054728763939	1
GCST90199649	ID	exposure	1-stearoyl-2-arachidonoyl-GPI (18:0/20:4) levels	Weighted median	5	-0.183435	0.197159083221165	0.352167528247201	-0.569867	0.202996329031287	0.832405585739437	0.565600501802858	1.22506797105305	1
GCST90200907	ID	exposure	Retinol (Vitamin A) to linoleoyl-arachidonoyl-glycerol (18:2 to 20:4) [1] ratio	MR Egger	3	1.33967188852193	0.829745605057455	0.353029070067268	-0.286629	2.96597327443454	3.81779063890815	0.750789846909479	19.4135887992263	1
GCST90200047	ID	exposure	Sphingomyelin (d18:1/17:0, d17:1/18:0, d19:1/16:0) levels	Inverse variance weighted	4	0.476378910047016	0.513566158853139	0.353620209356142	-0.530211	1.48296858139917	1.61023303385475	0.58848092759883	4.4060058732857	1
GCST90200080	ID	exposure	1-palmitoyl-2-oleoyl-GPI (16:0/18:1) levels	MR Egger	4	-1.61894	1.35342617482187	0.354203570215998	-4.27166	1.03377556266895	0.198108634435249	0.0139586618447908	2.81166142386674	1
GCST90199793	ID	exposure	1-linoleoyl-GPE (18:2) levels	MR Egger	3	0.779884056614071	0.485665320230168	0.354579893386874	-0.17202	1.7317880842652	2.18121935287949	0.841962358139138	5.65074889558158	1
GCST90200676	ID	exposure	N-acetyl-L-glutamine levels	Weighted median	3	0.0903348837486145	0.0982997995151586	0.358109577279037	-0.102333	0.283002490798325	1.09454076625207	0.902729142674765	1.32710846737259	1
GCST90200190	ID	exposure	Dodecadienoate (12:2) levels	MR Egger	4	0.517251829874595	0.43695881164513	0.358139391406471	-0.339187	1.37369110069905	1.67741149745299	0.712348913217613	3.94990331223815	1
GCST90200933	ID	exposure	Alpha-ketoglutarate to proline ratio	Inverse variance weighted	2	0.434486913139027	0.4735450681678	0.358870392073023	-0.493661	1.36263524674791	1.54417056203237	0.610387412791838	3.90647427302131	1
GCST90199996	ID	exposure	Sphingomyelin (d18:1/20:1, d18:2/20:0) levels	Weighted median	3	-0.212364	0.232488634999536	0.36101279403223	-0.668041	0.243314021286773	0.808670527924927	0.512711778023791	1.27546908568197	1
GCST90200680	ID	exposure	5-acetylamino-6-formylamino-3-methyluracil levels	Inverse variance weighted	4	-0.0774675	0.0848983262738992	0.361519484919879	-0.243868	0.0889332419878378	0.925457122078128	0.783590907084624	1.09300768687026	1
GCST90199861	ID	exposure	Pregnenediol sulfate (C21H34O5S) levels	Weighted median	4	0.250848173380566	0.27706054191047	0.365258182086161	-0.29219	0.793886835525086	1.28511495485947	0.746626298505729	2.21197733124153	1
GCST90200359	ID	exposure	5-methylthioadenosine (mta) levels	MR Egger	4	-0.948101	0.817530426166077	0.365901457785778	-2.55046	0.654258893714251	0.38747624256758	0.0780457272825002	1.92371631070641	1
GCST90199698	ID	exposure	Isobutyrylcarnitine (c4) levels	Weighted median	4	-0.179673	0.19906510413665	0.366745669215131	-0.569841	0.210494231650772	0.835543078228597	0.565615377648448	1.2342879333978	1
GCST90199846	ID	exposure	Glycosyl-N-stearoyl-sphingosine (d18:1/18:0) levels	MR Egger	5	0.967047763257514	0.912436045612139	0.366986284945558	-0.821327	2.75542241265731	2.63016810726083	0.439847639393481	15.7276830722364	1
GCST90201001	ID	exposure	Serine to alpha-ketobutyrate ratio	MR Egger	3	1.83357137782383	1.19963733130959	0.368835851522349	-0.517718	4.18486054719062	6.25619002626356	0.595878917243987	65.6843404122208	1
GCST90200424	ID	exposure	Dimethylglycine levels	MR Egger	3	0.694306511254201	0.454620867234534	0.369068241812239	-0.19675	1.58536341103389	2.00232000595572	0.821395637502131	4.88106488907437	1
GCST90199772	ID	exposure	1-stearoyl-GPE (18:0) levels	Weighted median	7	-0.196037	0.218458138856561	0.369524196620013	-0.624215	0.232141270211157	0.821982082221411	0.535681969706758	1.26129790006356	1
GCST90200926	ID	exposure	N-stearoyl-sphingosine (d18:1 to 18:0) to N-palmitoyl-sphinganine (d18:0 to 16:0) ratio	MR Egger	5	-1.04208	0.997372732178876	0.37287808198315	-2.99693	0.912767157810199	0.352719062003095	0.0499399521474908	2.49120656609589	1
GCST90200134	ID	exposure	Sphingomyelin (d18:1/25:0, d19:0/24:1, d20:1/23:0, d19:1/24:0) levels	Inverse variance weighted	4	0.274265126547275	0.310603367671072	0.377232178646447	-0.334517	0.883047727182576	1.31556354682685	0.715683338804976	2.41825867936162	1
GCST90200330	ID	exposure	1-palmitoyl-2-linoleoyl-gpc (16:0/18:2) levels	MR Egger	4	0.416858312246935	0.370476690348723	0.377391091958986	-0.309276	1.14299262533043	1.51718753081306	0.733978163480622	3.13613962674163	1
GCST90200035	ID	exposure	Palmitoyl dihydrosphingomyelin (d18:0/16:0) levels	MR Egger	3	1.4190596117607	0.961121818811788	0.378995381967338	-0.464739	3.30285837663181	4.13323176956149	0.628298973649437	27.1902479192084	1
GCST90200710	ID	exposure	X-13431 levels	MR Egger	4	-0.403476	0.36112033748829	0.380080221370122	-1.11127	0.304319543372357	0.667993845972003	0.329139969466724	1.35570219253356	1
GCST90200309	ID	exposure	Vanillylmandelate (VMA) levels	Inverse variance weighted	4	0.213704825300817	0.243611693717667	0.380358739113984	-0.263774	0.691183744987444	1.23825709867804	0.76814704878847	1.99607698141242	1
GCST90199911	ID	exposure	Beta-citrylglutamate levels	MR Egger	3	0.433791441841035	0.295438207458489	0.38063589419377	-0.145267	1.01285032845967	1.54309700908317	0.86479097834928	2.75343804347564	1
GCST90200150	ID	exposure	Arachidonoylcarnitine (C20:4) levels	MR Egger	8	-0.209612	0.221786833452799	0.381092812153924	-0.644314	0.225090682067777	0.810899209804216	0.525022738937166	1.25243628455452	1
GCST90199995	ID	exposure	Sphingomyelin (d18:1/20:2, d18:2/20:1, d16:1/22:2) levels	Inverse variance weighted	3	0.38502859019555	0.440887798241593	0.382498003483213	-0.479111	1.24916867474907	1.46965633860261	0.619333428660192	3.48744255298369	1
GCST90200089	ID	exposure	Methylsuccinoylcarnitine levels	MR Egger	7	0.324420094099128	0.339027508558623	0.382557468709659	-0.340074	0.988914010874029	1.38322827111561	0.711717779912298	2.68831340738633	1
GCST90200796	ID	exposure	Spermidine to (N(1) + N(8))-acetylspermidine ratio	Weighted median	3	-0.283473	0.325660320914749	0.384051625548698	-0.921767	0.354821469760585	0.753163638616323	0.39781548440263	1.42592606063483	1
GCST90200523	ID	exposure	X-12844 levels	Weighted median	6	0.184421401624179	0.211906220461064	0.384137979596163	-0.230915	0.599757593727864	1.20252246125802	0.793807103076159	1.82167716089497	1
GCST90199722	ID	exposure	Decanoylcarnitine (C10) levels	Inverse variance weighted	3	0.181475570162178	0.208523546713203	0.384142957211104	-0.227231	0.590181721720056	1.19898524533683	0.796737048367522	1.80431626906383	1
GCST90200274	ID	exposure	Cis-3,4-methyleneheptanoylglycine levels	MR Egger	4	-0.378826	0.34423483705839	0.385870319667955	-1.05353	0.295874082789088	0.684664598508409	0.348705874535872	1.34430087555769	1
GCST90200989	ID	exposure	Histidine to asparagine ratio	Weighted median	3	-0.365579	0.421701210402392	0.385989224576398	-1.19211	0.460955760437495	0.693795096582563	0.303579127950563	1.58558870397834	1
GCST90200001	ID	exposure	Sphingomyelin (d18:1/20:0, d16:1/22:0) levels	Weighted median	4	-0.195081	0.225238072240196	0.386429446685281	-0.636548	0.246385512539564	0.822767921424101	0.529115925318999	1.27939270041137	1
GCST90200413	ID	exposure	2\'-deoxyuridine levels	Inverse variance weighted	3	0.182481470368539	0.211140014461703	0.387440912712227	-0.231353	0.596315898713477	1.20019191163373	0.793459358795474	1.81541828044948	1
GCST90200670	ID	exposure	X-26111 levels	MR Egger	3	-0.628006	0.440921020565012	0.389695449159078	-1.49221	0.236199646925301	0.533655086904142	0.224874962450801	1.26642712321063	1
GCST90199783	ID	exposure	5-methyluridine (ribothymidine) levels	MR Egger	3	0.258617253702582	0.181668822800112	0.389850974898253	-0.0974536	0.614688146390801	1.29513800067609	0.907144396715339	1.84907986740465	1
GCST90200267	ID	exposure	Tetrahydrocortisol glucuronide levels	Inverse variance weighted	3	0.270027699454948	0.31429253557222	0.39025202971369	-0.345986	0.8860410691765	1.31000073653708	0.707522625644458	2.42550819935201	1
GCST90200594	ID	exposure	X-21467 levels	MR Egger	6	0.212771218379219	0.221180303503655	0.390535329550642	-0.220742	0.646284613246382	1.23710159275808	0.801923408348914	1.90843705879042	1
GCST90199698	ID	exposure	Isobutyrylcarnitine (c4) levels	Inverse variance weighted	4	-0.147247	0.171809766608567	0.391425393822933	-0.483994	0.18950011319785	0.863080744800395	0.616316793852962	1.20864526080547	1
GCST90200089	ID	exposure	Methylsuccinoylcarnitine levels	Inverse variance weighted	7	-0.113338	0.13237069300981	0.391876034129306	-0.372785	0.146108107295969	0.892848423528062	0.688813305379257	1.15732129616402	1
GCST90199833	ID	exposure	Hexanoylglutamine levels	MR Egger	4	-0.416736	0.385508865070932	0.392711670995483	-1.17233	0.33886187114576	0.659195251136092	0.309643736359659	1.40334948876747	1
GCST90200882	ID	exposure	Aspartate to mannose ratio	Weighted median	3	0.213607636424602	0.249992151524844	0.392851619860826	-0.276377	0.703592253413296	1.23813675971005	0.75852692694689	2.02099962609849	1
GCST90199691	ID	exposure	1-methylhistidine levels	MR Egger	3	15.3668058465936	10.9057488781618	0.392923785776901	-6.00846	36.7420736477907	4717576.85044041	0.00245786558360638	9054820364568586	1
GCST90200710	ID	exposure	X-13431 levels	Weighted median	4	-0.0798887	0.0935585868472093	0.393166415243649	-0.263263	0.103486168592578	0.923219130379649	0.768539366771377	1.10903045380693	1
GCST90200402	ID	exposure	Lysine levels	MR Egger	4	0.964034348164877	0.896275615285387	0.394632071371559	-0.792666	2.72073455412424	2.62225424884902	0.452636520856845	15.1914771096905	1
GCST90199886	ID	exposure	3-methylglutaconate levels	Inverse variance weighted	4	-0.100543	0.118169797028963	0.394859872516727	-0.332156	0.131069559652364	0.904346005363027	0.71737537149449	1.14004707983252	1
GCST90199859	ID	exposure	5alpha-androstan-3alpha,17beta-diol disulfate levels	Inverse variance weighted	3	0.228883822467772	0.269299814343794	0.395368482929888	-0.298944	0.756711458581608	1.25719597259956	0.741601076124993	2.13125596011698	1
GCST90199878	ID	exposure	Sphingomyelin (d18:1/18:1, d18:2/18:0) levels	Inverse variance weighted	3	-0.362043	0.426154154252644	0.395570208328086	-1.19731	0.47321896357102	0.696252303878687	0.30200692811286	1.6051528144918	1
GCST90200690	ID	exposure	N-acetyl-1-methylhistidine levels	Weighted median	5	0.0640573931792956	0.0754133621486082	0.395649287022195	-0.0837528	0.211867582990568	1.06615358694957	0.919658570693607	1.23598420890934	1
GCST90200680	ID	exposure	5-acetylamino-6-formylamino-3-methyluracil levels	Weighted median	4	-0.0743482	0.0876109362141196	0.396094172826271	-0.246066	0.0973692623907105	0.928348412095532	0.781870926592234	1.10226732434798	1
GCST90199912	ID	exposure	N-oleoyltaurine levels	Weighted median	3	-0.186806	0.22096505495369	0.397883082900584	-0.619897	0.246285883920617	0.829604976186523	0.537999777979553	1.27926524263286	1
GCST90200047	ID	exposure	Sphingomyelin (d18:1/17:0, d17:1/18:0, d19:1/16:0) levels	MR Egger	4	-1.48797	1.39644545157143	0.398237530654288	-4.225	1.24906395285464	0.225830822683829	0.0146253022807969	3.48707736051499	1
GCST90200228	ID	exposure	3-hydroxyhexanoylcarnitine (1) levels	Weighted median	3	-0.288513	0.342455502801794	0.399517268728721	-0.959726	0.382699611888954	0.749376933088591	0.382997828667094	1.4662375235902	1
GCST90200379	ID	exposure	Hypotaurine levels	MR Egger	3	-4.28273	3.11727057445917	0.400552845047544	-10.3926	1.82712150046916	0.013804939370357	3.06591578767131e-05	6.21596822018336	1
GCST90200043	ID	exposure	1-palmitoyl-2-docosahexaenoyl-gpc (16:0/22:6) levels	Inverse variance weighted	3	-0.202315	0.240676889945782	0.400567461258259	-0.674042	0.269411736124431	0.816837609574313	0.509644593103253	1.30919407258364	1
GCST90200014	ID	exposure	3beta-hydroxy-5-cholestenoate levels	MR Egger	4	0.470817214541522	0.446983337519208	0.402666783148915	-0.40527	1.34690455607917	1.60130226615372	0.666796666748061	3.84550354772226	1
GCST90200236	ID	exposure	Undecenoylcarnitine (C11:1) levels	Weighted median	6	-0.152811	0.182704361460823	0.402938046938599	-0.510912	0.205289263170845	0.858291678792307	0.59994827623583	1.22788019411618	1
GCST90199854	ID	exposure	5alpha-pregnan-3beta,20alpha-diol monosulfate (2) levels	Inverse variance weighted	4	0.175545871388958	0.21010476625048	0.403427302357903	-0.236259	0.587351213239898	1.19189666135265	0.789575775760134	1.79921635763957	1
GCST90200175	ID	exposure	Glycine conjugate of C10H14O2 (1) levels	Weighted median	4	0.196131457707962	0.235116871090242	0.404175566806319	-0.264698	0.656960525044836	1.21668683768491	0.767437980747938	1.92892050971074	1
GCST90200624	ID	exposure	X-24328 levels	MR Egger	5	1.01341798256945	1.0488130746261	0.405193563444503	-1.04226	3.0690916088366	2.75500148760279	0.352658312633374	21.5223430861935	1
GCST90199873	ID	exposure	Pregnenolone sulfate levels	MR Egger	6	0.410233923687576	0.442178706323828	0.406047451455743	-0.456436	1.27690418808228	1.50717030671562	0.633537338648835	3.58552242286129	1
GCST90200693	ID	exposure	Glycochenodeoxycholate glucuronide (1) levels	Inverse variance weighted	6	-0.0529325	0.0638520695772243	0.407111721059864	-0.178083	0.0722175159885063	0.948443991992842	0.836873297615951	1.07488912420782	1
GCST90200675	ID	exposure	N-acetyltyrosine levels	Inverse variance weighted	3	0.0738701726197628	0.089129923940006	0.407222086040255	-0.100824	0.248564823542175	1.07666701556412	0.904091706671027	1.28218393537985	1
GCST90200146	ID	exposure	Docosahexaenoylcarnitine (C22:6) levels	Weighted median	3	0.308084792365391	0.37271757042249	0.40846921975384	-0.422442	1.03861123039347	1.36081637088428	0.655444501240407	2.82529061081777	1
GCST90200103	ID	exposure	Linoleoyl-arachidonoyl-glycerol (18:2/20:4) [1] levels	MR Egger	3	-0.870702	0.651887103388296	0.409132060430722	-2.1484	0.406996824521189	0.418657591119303	0.11667060918063	1.50229933513467	1
GCST90199893	ID	exposure	Cis-4-decenoate (10:1n6) levels	Inverse variance weighted	3	0.0977284144633421	0.119153827933892	0.412109541445003	-0.135813	0.331269917213771	1.10266327704147	0.873005792248022	1.39273566490886	1
GCST90200978	ID	exposure	Caffeine to paraxanthine ratio	MR Egger	3	-2.11468	1.59895837500303	0.412152550894759	-5.24864	1.01927547280821	0.120671543342837	0.00525465274767129	2.77118623665387	1
GCST90200594	ID	exposure	X-21467 levels	Inverse variance weighted	6	-0.0945204	0.115835753819769	0.414507710280419	-0.321559	0.132517636445747	0.909809136990082	0.725018201788276	1.14169915142677	1
GCST90200628	ID	exposure	X-24556 levels	MR Egger	3	1.55711010110741	1.18692377244145	0.414631643956896	-0.76926	3.88348069509265	4.74508858544788	0.463355596408273	48.5930586751962	1
GCST90200045	ID	exposure	1-stearoyl-2-arachidonoyl-GPE (18:0/20:4) levels	MR Egger	6	-0.267939	0.29604874699768	0.416622147638034	-0.848195	0.312316354366462	0.764954296751332	0.4281872265401	1.36658695040153	1
GCST90200709	ID	exposure	X-12798 levels	MR Egger	3	-0.611256	0.469355546261492	0.416877699743656	-1.53119	0.308680467106827	0.542668629778858	0.216277434984179	1.36162721630024	1
GCST90200670	ID	exposure	X-26111 levels	Weighted median	3	-0.160693	0.198456945027139	0.418105001461601	-0.549669	0.228282394488745	0.851553272455752	0.577140910480575	1.25644008709465	1
GCST90200570	ID	exposure	X-18921 levels	Weighted median	3	0.115545105498874	0.142773124336547	0.418347375299969	-0.16429	0.395380429198506	1.12248514365883	0.84849573723758	1.48494900143733	1
GCST90200024	ID	exposure	Taurodeoxycholic acid 3-sulfate levels	Inverse variance weighted	5	-0.0912397	0.112899683169353	0.419005155965258	-0.312523	0.130043680286709	0.912798887944696	0.731598745108279	1.13887812876136	1
GCST90200135	ID	exposure	Arachidoylcarnitine (C20) levels	Inverse variance weighted	4	0.198927263215261	0.246370681918408	0.419418359732356	-0.283959	0.681813799775341	1.22009321701457	0.752797302998067	1.97746120008188	1
GCST90199854	ID	exposure	5alpha-pregnan-3beta,20alpha-diol monosulfate (2) levels	Weighted median	4	0.185843944843859	0.230697339549843	0.420488106543339	-0.266323	0.638010730361551	1.20423431873874	0.766191729713828	1.89271201735602	1
GCST90200684	ID	exposure	N-acetyl-aspartyl-glutamate (naag) levels	Inverse variance weighted	2	0.23009922298638	0.286547440867882	0.421971450812712	-0.331534	0.791732207087429	1.25872489817691	0.717821921339441	2.20721647276255	1
GCST90199859	ID	exposure	5alpha-androstan-3alpha,17beta-diol disulfate levels	MR Egger	3	-1.20369	0.94347658312364	0.423223205667771	-3.0529	0.645525045505325	0.300085136150666	0.0472216332256958	1.90698802195521	1
GCST90199853	ID	exposure	5alpha-pregnan-3beta,20beta-diol monosulfate (1) levels	Weighted median	5	0.115704817361387	0.144614629937392	0.423658261586647	-0.16774	0.399149492038676	1.12266443216864	0.845573775907036	1.49055642827208	1
GCST90200543	ID	exposure	X-15503 levels	Weighted median	3	-0.208159	0.260250624450144	0.423804001147105	-0.71825	0.301932587566767	0.812078201366967	0.48760488631149	1.35247005033934	1
GCST90200908	ID	exposure	Retinol (Vitamin A) to linoleoyl-arachidonoyl-glycerol (18:2 to 20:4) [2] ratio	MR Egger	3	0.815262795970522	0.642487966125852	0.424897	-0.444014	2.07453920957719	2.25976945263121	0.641456685644094	7.96087731772195	1
GCST90199838	ID	exposure	5alpha-pregnan-3beta,20alpha-diol disulfate levels	MR Egger	3	1.26162838301691	0.995800415148278	0.425377244244704	-0.69014	3.21339719670754	3.53116690043984	0.50150563734626	24.8634088038231	1
GCST90200635	ID	exposure	X-24494 levels	Inverse variance weighted	4	-0.193469	0.24286489733788	0.425675887981394	-0.669485	0.282545890644971	0.824095128821537	0.511972428018256	1.32650264776206	1
GCST90199813	ID	exposure	Deoxycarnitine levels	MR Egger	5	0.277341235737818	0.302980672994957	0.427493998474214	-0.316501	0.871183354807933	1.31961659455669	0.728694367880231	2.38973708784808	1
GCST90200137	ID	exposure	Lignoceroylcarnitine (C24) levels	MR Egger	4	-0.559675	0.567012559451574	0.427662685952888	-1.67102	0.551669243406874	0.571394523767071	0.188055153472264	1.73614865512926	1
GCST90200085	ID	exposure	Glycosyl-N-palmitoyl-sphingosine (d18:1/16:0) levels	MR Egger	4	0.586190284544606	0.594140636544581	0.427834742919964	-0.578325	1.75070593217198	1.79712880772371	0.560836778570334	5.75866646938419	1
GCST90200623	ID	exposure	X-24241 levels	Weighted median	5	0.269524522994363	0.340583563642197	0.428733406844212	-0.398019	0.937068307733069	1.30934174081258	0.671649090404345	2.55248733114792	1
GCST90200670	ID	exposure	X-26111 levels	Inverse variance weighted	3	-0.153183	0.193869113775718	0.429447559069702	-0.533167	0.226800235137952	0.857972502940635	0.586743987831293	1.25457922206077	1
GCST90200791	ID	exposure	Creatine to carnitine ratio	MR Egger	3	-1.13837	0.912697480491115	0.430234111819405	-2.92726	0.650512553154455	0.320339307628718	0.0535434625715608	1.91652289716786	1
GCST90200101	ID	exposure	Pimeloylcarnitine/3-methyladipoylcarnitine (C7-DC) levels	MR Egger	3	1.5256548654705	1.22411815368886	0.43046688711331	-0.873617	3.92492644670067	4.59815375568821	0.417439057352269	50.6493524948418	1
GCST90200681	ID	exposure	Orotidine levels	MR Egger	3	-0.156139	0.12602076178834	0.432303266838066	-0.403139	0.0908621280174682	0.855440647949902	0.668219037868302	1.09511800875864	1
GCST90200570	ID	exposure	X-18921 levels	MR Egger	3	-0.379623	0.30645767238431	0.432364852164363	-0.98028	0.22103394646256	0.684119211032195	0.375205977946434	1.24736577350089	1
GCST90200123	ID	exposure	Sphingomyelin (d18:0/20:0, d16:0/22:0) levels	Weighted median	5	0.157222312479057	0.200389449831214	0.432697641741243	-0.235541	0.549985634148237	1.17025574744072	0.790143259209246	1.73322811839032	1
GCST90199893	ID	exposure	Cis-4-decenoate (10:1n6) levels	Weighted median	3	0.0971197418328807	0.124022515179982	0.433579232357056	-0.145964	0.340203871585646	1.10199232030134	0.864188478185978	1.40523404865597	1
GCST90200139	ID	exposure	Dihomo-linolenoylcarnitine (C20:3n3 or 6) levels	Weighted median	9	-0.102345	0.131016482863521	0.434706220312941	-0.359138	0.154446985840041	0.902717770822415	0.698278242808939	1.16701240823504	1
GCST90200750	ID	exposure	Aspartate to asparagine ratio	MR Egger	3	1.20720880343707	0.986666839577291	0.436217314964549	-0.726658	3.14107580900856	3.3441374686952	0.483522126411208	23.1287355814208	1
GCST90200172	ID	exposure	3-carboxy-4-methyl-5-pentyl-2-furanpropionate (3-CMPFP) levels	MR Egger	3	-0.6804	0.556319159640768	0.436340376299979	-1.77079	0.409985160641217	0.506414187449222	0.170199169033253	1.50679542506902	1
GCST90200601	ID	exposure	X-23654 levels	Inverse variance weighted	4	0.241594601738044	0.310415243430174	0.436395179704511	-0.366819	0.850008478861185	1.2732779035228	0.692934864115436	2.33966668955097	1
GCST90200892	ID	exposure	Hypotaurine to taurine ratio	MR Egger	3	-4.51175	3.70770716230215	0.437922140622376	-11.7789	2.75535579001047	0.0109792269781057	7.6649215064062e-06	15.7266352872651	1
GCST90199937	ID	exposure	2-aminooctanoate levels	MR Egger	3	-0.249939	0.205598495713595	0.438228161144607	-0.652912	0.153034065928961	0.778848302529301	0.52052777132024	1.16536467749687	1
GCST90200550	ID	exposure	X-17357 levels	MR Egger	4	-0.626148	0.652851727253566	0.438718149030877	-1.90574	0.653441239708813	0.53464722307323	0.148712921757327	1.92214401924244	1
GCST90200432	ID	exposure	Threonine levels	Inverse variance weighted	3	0.228230423169188	0.294940937305863	0.439038793539767	-0.349854	0.806314660288679	1.25637478994219	0.704791112816905	2.23963892860882	1
GCST90200537	ID	exposure	X-16087 levels	Weighted median	5	0.146490201388625	0.189903309071858	0.440473654475849	-0.22572	0.518700687169467	1.15776358628743	0.797941267079291	1.67984358878877	1
GCST90199792	ID	exposure	1-palmitoyl-GPE (16:0) levels	MR Egger	6	-0.644454	0.754328148058577	0.441063908233496	-2.12294	0.834029457976327	0.524949237144633	0.119679626879353	2.3025782145572	1
GCST90200228	ID	exposure	3-hydroxyhexanoylcarnitine (1) levels	MR Egger	3	2.08733555905817	1.73313257030222	0.441145991543425	-1.3096	5.48427539685051	8.06340205825755	0.26992685104801	240.874342440085	1
GCST90200914	ID	exposure	Tyrosine to pyruvate ratio	Inverse variance weighted	2	-0.334985	0.435523514760105	0.441801585412034	-1.18861	0.518641208715253	0.715348902192714	0.304644130408643	1.67974367726011	1
GCST90200148	ID	exposure	Eicosenoylcarnitine (C20:1) levels	Weighted median	3	-0.295322	0.384305295704154	0.442215452924512	-1.04856	0.457916107163596	0.744291684131212	0.350441793972585	1.58077638168413	1
GCST90200316	ID	exposure	N-acetylglucosaminylasparagine levels	MR Egger	5	0.232704734197209	0.2637501062295	0.442589156418459	-0.284245	0.749654942407029	1.26200879626933	0.752581882735418	2.11626965569816	1
GCST90200263	ID	exposure	(2 or 3)-decenoate (10:1n7 or n8) levels	MR Egger	3	1.28576167054677	1.07336280654712	0.442837382861652	-0.818029	3.38955277137912	3.61742219211347	0.441300411477605	29.6526877738003	1
GCST90199815	ID	exposure	1-ribosyl-imidazoleacetate levels	Weighted median	5	-0.207397	0.27068026536368	0.443554027185411	-0.73793	0.323136607897687	0.812697179129577	0.478102548768479	1.38145405555034	1
GCST90199911	ID	exposure	Beta-citrylglutamate levels	Inverse variance weighted	3	-0.154674	0.202119955415019	0.444116359501434	-0.55083	0.241480667115683	0.856694032689256	0.576471395449465	1.27313284134966	1
GCST90199839	ID	exposure	Taurocholenate sulfate levels	MR Egger	5	-0.206488	0.235109405418383	0.444459064314585	-0.667303	0.254326081297539	0.813435735225474	0.513090627334954	1.28959224762812	1
GCST90200647	ID	exposure	X-24736 levels	MR Egger	3	-0.487013	0.408900251128829	0.44463436501818	-1.28846	0.314431283369172	0.614458916599463	0.27569566048763	1.36948024325369	1
GCST90200402	ID	exposure	Lysine levels	Weighted median	4	-0.209145	0.274492015085186	0.446099474824179	-0.747149	0.328859586653219	0.811277784206411	0.473715138069902	1.38938275400805	1
GCST90199918	ID	exposure	Carboxyethyl-gaba levels	Weighted median	3	0.216648446504555	0.285027330319369	0.447196547446627	-0.342005	0.775302013930519	1.24190742848768	0.710344567081162	2.17124777524577	1
GCST90200912	ID	exposure	tryptophan to tyrosine ratio	Inverse variance weighted	2	0.416576146186381	0.548430352836932	0.447506311447912	-0.658347	1.49149963774677	1.51675949237617	0.517706217459168	4.44375454674669	1
GCST90200675	ID	exposure	N-acetyltyrosine levels	Weighted median	3	0.0685429673053392	0.090350672336147	0.448072353550273	-0.108544	0.245630285084187	1.07094663965368	0.89713910539051	1.27842683268863	1
GCST90199893	ID	exposure	Cis-4-decenoate (10:1n6) levels	MR Egger	3	-1.27063	1.08526117291917	0.450011730667002	-3.39774	0.856481736439299	0.280654707974573	0.0334487098919645	2.35486108022406	1
GCST90200688	ID	exposure	Androsterone glucuronide levels	Inverse variance weighted	4	0.106501661899962	0.141071774151768	0.45028099953949	-0.169999	0.383002339237426	1.11237977510805	0.843665647237531	1.46668146098055	1
GCST90200900	ID	exposure	Phosphate to oleoyl-linoleoyl-glycerol (18:1 to 18:2) [2] ratio	MR Egger	4	0.879742805970049	0.950223121585893	0.452274330435039	-0.982695	2.7421801242784	2.4102797171381	0.37430117969569	15.5207854796782	1
GCST90200532	ID	exposure	X-16935 levels	Inverse variance weighted	3	-0.27372	0.364642455458572	0.45286114516976	-0.988419	0.440979035206371	0.760544863058786	0.372164473189342	1.55423	1
GCST90199705	ID	exposure	Propionylglycine levels	MR Egger	3	-0.417304	0.359764842700036	0.452946216376824	-1.12244	0.287834765102315	0.658820392869385	0.325483529808032	1.3335369390782	1
GCST90200022	ID	exposure	Glycochenodeoxycholate 3-sulfate levels	Weighted median	8	-0.146493	0.195733926330075	0.45420112371461	-0.530132	0.237145447548857	0.863731736926752	0.588527547515695	1.26762547738619	1
GCST90200316	ID	exposure	N-acetylglucosaminylasparagine levels	Weighted median	5	0.0993020965860806	0.132873651707842	0.45485698278785	-0.16113	0.359734453933452	1.1043998846037	0.851181188375879	1.43294885010317	1
GCST90200242	ID	exposure	Taurochenodeoxycholic acid 3-sulfate levels	Inverse variance weighted	6	-0.126515	0.169327675908847	0.454967177147853	-0.458397	0.205367432075766	0.881161097066951	0.632296368351534	1.22797617991783	1
GCST90199833	ID	exposure	Hexanoylglutamine levels	Inverse variance weighted	4	0.130857649353624	0.175421231548975	0.455690106514321	-0.212968	0.474683263189614	1.13980551771091	0.808182027331372	1.60750496084907	1
GCST90200772	ID	exposure	Phosphate to citrate ratio	Inverse variance weighted	3	0.312938756690871	0.420043359298769	0.456262431264741	-0.510346	1.13622374091646	1.3674377820483	0.600287706696008	3.11498314377459	1
GCST90200723	ID	exposure	S-adenosylhomocysteine (SAH) to 5-methyluridine (ribothymidine) ratio	MR Egger	3	-0.474417	0.414935196959854	0.457484482798165	-1.28769	0.338855498007181	0.622247417481372	0.275907262799855	1.4033405450552	1
GCST90200985	ID	exposure	Cholesterol to oleoyl-linoleoyl-glycerol (18:1 to 18:2) [2] ratio	MR Egger	8	0.53033090643511	0.6686997086503	0.457937498933905	-0.780321	1.8409823353897	1.6994945892783	0.45825910540012	6.3027266124137	1
GCST90200057	ID	exposure	1-(1-enyl-palmitoyl)-2-oleoyl-gpc (p-16:0/18:1) levels	MR Egger	4	-2.52162	2.77233285049499	0.459062093055162	-7.95539	2.91215320479213	0.0803294334038517	0.000350765878753502	18.3963670979483	1
GCST90200139	ID	exposure	Dihomo-linolenoylcarnitine (C20:3n3 or 6) levels	MR Egger	9	-0.182155	0.232724637211293	0.459454367870025	-0.638295	0.273985158686045	0.833472033662943	0.528192003079198	1.31519528286777	1
GCST90199849	ID	exposure	21-hydroxypregnenolone disulfate levels	MR Egger	7	-0.449318	0.562166541545188	0.460404720059373	-1.55116	0.652528221894547	0.638063035027678	0.212000929271714	1.92038986841862	1
GCST90199860	ID	exposure	Andro steroid monosulfate C19H28O6S (1) levels	Inverse variance weighted	4	-0.12511	0.170416789812497	0.46286234649497	-0.459127	0.208906826600736	0.882399761408855	0.631835003416113	1.23233017278977	1
GCST90199815	ID	exposure	1-ribosyl-imidazoleacetate levels	MR Egger	5	-0.841966	1.0050094824783	0.463652149724829	-2.81178	1.12785	0.430862463824112	0.0600976262484541	3.08901489661348	1
GCST90200257	ID	exposure	Metabolonic lactone sulfate levels	MR Egger	7	-0.10539	0.13298842272061	0.464008551919248	-0.366047	0.155267606222697	0.899973732396648	0.693470199825391	1.16797047545503	1
GCST90200184	ID	exposure	3-formylindole levels	Weighted median	5	0.105069831959026	0.143913990555707	0.465336589478452	-0.177002	0.387141253448211	1.11078817616179	0.837778452847818	1.47276450964652	1
GCST90200416	ID	exposure	Trans-urocanate levels	Weighted median	3	0.135346427449658	0.185638199470078	0.465948348950624	-0.228504	0.499197298411011	1.14493335199755	0.795722761393232	1.6473983705344	1
GCST90200674	ID	exposure	Androsterone sulfate levels	Inverse variance weighted	5	0.0445921779629631	0.0613463856584092	0.467292308053448	-0.0756467	0.164831093853445	1.04560135367132	0.927143673410724	1.17919392878711	1
GCST90200228	ID	exposure	3-hydroxyhexanoylcarnitine (1) levels	Inverse variance weighted	3	-0.208697	0.288227652315977	0.469023583783766	-0.773623	0.35622958849895	0.811641442157605	0.461338695392443	1.42793534816604	1
GCST90200331	ID	exposure	1-palmitoyl-2-oleoyl-GPE (16:0/18:1) levels	MR Egger	6	-0.231802	0.291350610441007	0.470801796553642	-0.802849	0.339244899540112	0.793102906691924	0.448050426661762	1.40388711442524	1
GCST90200709	ID	exposure	X-12798 levels	Inverse variance weighted	3	-0.161297	0.223969334712613	0.471417406470429	-0.600277	0.277682835732431	0.851039223582809	0.548659660277694	1.32006745258045	1
GCST90199698	ID	exposure	Isobutyrylcarnitine (c4) levels	MR Egger	4	-0.234409	0.266370269432892	0.471673507848243	-0.756495	0.287676705844194	0.791038197497687	0.469308591013579	1.33332617787575	1
GCST90200254	ID	exposure	(S)-a-amino-omega-caprolactam levels	Weighted median	3	-0.314192	0.436941737832047	0.4720977454878	-1.1706	0.54221407875556	0.730378981074835	0.310181542003146	1.71981044568572	1
GCST90200201	ID	exposure	6-bromotryptophan levels	MR Egger	4	-0.806121	0.921425358541601	0.473907129022499	-2.61212	0.999872262465657	0.446586825181802	0.0733791720608884	2.71793462401662	1
GCST90199767	ID	exposure	5,6-dihydrouridine levels	Weighted median	4	0.220037397873417	0.307518689494345	0.474284522731112	-0.382699	0.822774029282333	1.24612333207861	0.682017996582809	2.27680701466968	1
GCST90200063	ID	exposure	1-palmitoyl-2-docosahexaenoyl-GPE (16:0/22:6) levels	Weighted median	5	-0.0932876	0.130548606834843	0.474867556706771	-0.349163	0.162587624160457	0.910931437519217	0.705278220768104	1.17655140826143	1
GCST90200184	ID	exposure	3-formylindole levels	Inverse variance weighted	5	0.10779335806257	0.151143625942565	0.475731323039948	-0.188448	0.404034864909997	1.11381756018575	0.828243447754474	1.49785616866829	1
GCST90200693	ID	exposure	Glycochenodeoxycholate glucuronide (1) levels	Weighted median	6	-0.0479624	0.0673079972840777	0.476105136394247	-0.179886	0.08396128162678	0.953169632206176	0.835365381066535	1.08758678340262	1
GCST90200054	ID	exposure	1-palmitoyl-2-arachidonoyl-GPE (16:0/20:4) levels	Weighted median	6	-0.0884194	0.124326368202362	0.476968072146695	-0.332099	0.155260326427284	0.915376928103588	0.717416268634115	1.16796197289986	1
GCST90199782	ID	exposure	Glutamine degradant levels	Weighted median	5	0.192928284329811	0.271390988179933	0.477154356289615	-0.338998	0.724854621162481	1.21279581393566	0.712483836648076	2.06443095357738	1
GCST90199902	ID	exposure	Hydantoin-5-propionate levels	Inverse variance weighted	2	0.248746201869882	0.350585705110643	0.478004264660766	-0.438402	0.935894183886743	1.28241651684985	0.645066555849028	2.54949215360374	1
GCST90199911	ID	exposure	Beta-citrylglutamate levels	Weighted median	3	-0.0920292	0.12976642346085	0.478205757046655	-0.346371	0.16231296838276	0.912078496762211	0.707249757566544	1.17622830599238	1
GCST90199741	ID	exposure	Gamma-glutamylglycine levels	MR Egger	4	-0.225166	0.260309889428642	0.478220429197666	-0.735373	0.285041390180782	0.798383681577772	0.479326456382424	1.32981706835127	1
GCST90200307	ID	exposure	Urate levels	MR Egger	5	0.351595397268653	0.43689958232273	0.479831555546049	-0.504728	1.2079185786212	1.42133333201607	0.603669881612493	3.34651189703828	1
GCST90199886	ID	exposure	3-methylglutaconate levels	Weighted median	4	-0.0893426	0.126618686675378	0.480434646791653	-0.337515	0.158830016986775	0.914532193028144	0.713541103981453	1.17213868607996	1
GCST90199767	ID	exposure	5,6-dihydrouridine levels	Inverse variance weighted	4	0.187327800849438	0.265525186441301	0.480499643131375	-0.333102	0.707757166274387	1.20602255547952	0.716697399391938	2.02943446642806	1
GCST90200065	ID	exposure	1-stearoyl-2-docosahexaenoyl-GPE (18:0/22:6) levels	Weighted median	4	-0.11477	0.163034833541475	0.48145910929089	-0.434318	0.204778645385531	0.891571513045729	0.64770631555673	1.22725337669651	1
GCST90200214	ID	exposure	11beta-hydroxyandrosterone glucuronide levels	MR Egger	5	0.305735793257337	0.383075757075855	0.483144516435362	-0.445093	1.05656427712601	1.35762356585903	0.640764880391165	2.87647123458234	1
GCST90200855	ID	exposure	Phosphate to threonine ratio	Inverse variance weighted	2	-0.326242	0.465226650263346	0.483145068935948	-1.23809	0.585602597828764	0.721630793888069	0.289938667078091	1.79607296927825	1
GCST90199918	ID	exposure	Carboxyethyl-gaba levels	Inverse variance weighted	3	0.176506181251766	0.252252221236872	0.484101547378053	-0.317908	0.670920534876035	1.19304180122855	0.727669605520196	1.95603709249493	1
GCST90200328	ID	exposure	3-methoxytyrosine levels	Inverse variance weighted	6	-0.16536	0.236356427496688	0.484162585825162	-0.628619	0.297898133450541	0.847588123634929	0.533327785141338	1.34702456414603	1
GCST90200129	ID	exposure	Sphingomyelin (d18:2/21:0, d16:2/23:0) levels	MR Egger	3	0.673984560867106	0.641348789144029	0.484207565622923	-0.583059	1.9310281875894	1.96203963225864	0.558188217652553	6.89659759344799	1
GCST90200083	ID	exposure	1-(1-enyl-palmitoyl)-2-palmitoyl-GPC (P-16:0/16:0) levels	Inverse variance weighted	7	0.0855493529924738	0.122632591718818	0.485423009953594	-0.154811	0.325909232761357	1.08931532098829	0.856577460601691	1.38528962425221	1
GCST90200043	ID	exposure	1-palmitoyl-2-docosahexaenoyl-gpc (16:0/22:6) levels	MR Egger	3	1.22733247418571	1.17358460282097	0.485750760103255	-1.07289	3.52755829571481	3.41211547958018	0.34201750899322	34.0407486162397	1
GCST90199736	ID	exposure	Alpha-hydroxyisovalerate levels	Weighted median	3	-0.139273	0.199954378016032	0.486100636599777	-0.531184	0.252637527075515	0.869990441795418	0.58790868853636	1.28741653861198	1
GCST90199777	ID	exposure	1-palmitoleoyl-GPC (16:1) levels	Inverse variance weighted	2	0.271754908960374	0.391666097223398	0.487780466236275	-0.495911	1.03942045951823	1.31226533741844	0.609016059343664	2.82757784358883	1
GCST90200175	ID	exposure	Glycine conjugate of C10H14O2 (1) levels	MR Egger	4	0.390428527207975	0.464633268378371	0.489189511516241	-0.520253	1.30110973322958	1.47761385597096	0.594370344200908	3.67337086828031	1
GCST90200182	ID	exposure	Glycine conjugate of C10H12O2 levels	Inverse variance weighted	2	-0.242923	0.351356181602466	0.489322507626095	-0.931581	0.445735095765092	0.784331889178672	0.393930360180819	1.56163772728817	1
GCST90200065	ID	exposure	1-stearoyl-2-docosahexaenoyl-GPE (18:0/22:6) levels	MR Egger	4	-0.332417	0.396237321274305	0.489801052375346	-1.10904	0.444208325039717	0.717188318766999	0.329874838296334	1.55925528370786	1
GCST90199802	ID	exposure	Beta-hydroxyisovaleroylcarnitine levels	MR Egger	3	0.591968222160961	0.576031200910816	0.491314042570215	-0.537053	1.72098937594616	1.80754256190275	0.58446818445348	5.59005639655995	1
GCST90200416	ID	exposure	Trans-urocanate levels	Inverse variance weighted	3	0.120425556593168	0.175935068315517	0.493666656921083	-0.224407	0.465258290491582	1.12797676740677	0.798989737638488	1.59242544412393	1
GCST90200017	ID	exposure	Sphingomyelin (d17:1/16:0, d18:1/15:0, d16:1/17:0) levels	Inverse variance weighted	3	0.297496486309678	0.435514789398929	0.494548974600122	-0.556113	1.15110547353158	1.34648364421791	0.573433960403114	3.16168613883949	1
GCST90199650	ID	exposure	Indolelactate levels	Weighted median	3	-0.20191	0.297394949976456	0.497183908012613	-0.784804	0.3809845426285	0.817168829900592	0.456209264536447	1.46372497989408	1
GCST90200543	ID	exposure	X-15503 levels	Inverse variance weighted	3	-0.277328	0.408806092126139	0.497527048162903	-1.07859	0.523931652730345	0.757805677883807	0.340075295545206	1.68865381565654	1
GCST90200175	ID	exposure	Glycine conjugate of C10H14O2 (1) levels	Inverse variance weighted	4	0.138347830032961	0.204310083046062	0.498313093998379	-0.2621	0.538795592803244	1.14837492010005	0.769434128206831	1.71394133528778	1
GCST90200076	ID	exposure	1-(1-enyl-stearoyl)-2-linoleoyl-GPE (p-18:0/18:2) levels	Weighted median	3	-0.170926	0.252434251871682	0.498335095348827	-0.665697	0.323844951933616	0.84288379139436	0.513915041857592	1.38243294694651	1
GCST90199853	ID	exposure	5alpha-pregnan-3beta,20beta-diol monosulfate (1) levels	MR Egger	5	0.172954837774748	0.225483904366741	0.498896258442482	-0.268994	0.614903290333559	1.1888124144576	0.76414813488347	1.84947772853497	1
GCST90199747	ID	exposure	Isovalerylcarnitine (C5) levels	Inverse variance weighted	4	-0.137506	0.203401890764227	0.499022206034522	-0.536173	0.261162120453053	0.871529482103722	0.584982532399214	1.29843815175258	1
GCST90200553	ID	exposure	X-17653 levels	Inverse variance weighted	2	-0.145515	0.215335910417889	0.499193374765912	-0.567574	0.276543104913799	0.864576679669102	0.566899259474634	1.31856378807123	1
GCST90199958	ID	exposure	1-linolenoyl-GPC (18:3) levels	MR Egger	3	-2.08154	2.08605688847049	0.500689276961218	-6.17022	2.00712693396579	0.124737398006596	0.00209078419839334	7.44190551727557	1
GCST90199639	ID	exposure	Imidazole lactate levels	Inverse variance weighted	8	0.0634851580619926	0.0942987962137552	0.50079841840294	-0.12134	0.248310798640953	1.06554	0.885732331872591	1.28185827009762	1
GCST90200105	ID	exposure	Glycosyl-N-behenoyl-sphingadienine (d18:2/22:0) levels	MR Egger	4	0.326132166013284	0.40123108585843	0.501687393079778	-0.460281	1.11254509429581	1.38559848579948	0.631106429756992	3.04209095855523	1
GCST90200203	ID	exposure	Indoleacetoylcarnitine levels	MR Egger	7	0.189350823904824	0.261839366662622	0.501986007645316	-0.323854	0.702555982563563	1.20846483647701	0.723355602477846	2.01890640785648	1
GCST90199970	ID	exposure	Octadecenedioylcarnitine (C18:1-DC) levels	Inverse variance weighted	2	-0.121211	0.182676909252028	0.50699189685598	-0.479258	0.236835339251936	0.885846669257788	0.619242609664827	1.26723243715393	1
GCST90200690	ID	exposure	N-acetyl-1-methylhistidine levels	Inverse variance weighted	5	0.0495694790648586	0.0750029560625704	0.508676228853072	-0.0974363	0.196575272947497	1.05081859957219	0.907160112373269	1.21722694168954	1
GCST90200083	ID	exposure	1-(1-enyl-palmitoyl)-2-palmitoyl-GPC (P-16:0/16:0) levels	Weighted median	7	0.0929501128833648	0.142404799747017	0.513938382145588	-0.186163	0.372063520387518	1.09740698743211	0.830138026839165	1.45072512898888	1
GCST90200707	ID	exposure	Glycine levels	MR Egger	4	-0.170562	0.217666769994247	0.515342250013114	-0.597188	0.256065276467622	0.84319115359163	0.55035681205592	1.29183705174698	1
GCST90200664	ID	exposure	X-25810 levels	Inverse variance weighted	2	-0.185006	0.285404044852604	0.516839042270911	-0.744398	0.374385717808264	0.831099122625078	0.475020110469142	1.4541	1
GCST90199788	ID	exposure	1-arachidonoyl-gpc (20:4n6) levels	Inverse variance weighted	5	-0.0695104	0.107325171511176	0.51720382895494	-0.279868	0.140846941052909	0.932850436252193	0.755883714622198	1.15124842562702	1
GCST90200309	ID	exposure	Vanillylmandelate (VMA) levels	Weighted median	4	0.17349550702559	0.268331635386722	0.517909503574781	-0.352434	0.699425512383565	1.18945534256519	0.702974614312234	2.01259616371931	1
GCST90200137	ID	exposure	Lignoceroylcarnitine (C24) levels	Inverse variance weighted	4	0.147218845633471	0.227891473760567	0.518276645522683	-0.299448	0.593886134204182	1.15860749147746	0.741226936908356	1.81101259609737	1
GCST90200073	ID	exposure	1-linoleoyl-2-arachidonoyl-GPC (18:2/20:4n6) levels	Inverse variance weighted	4	-0.100379	0.155385415228155	0.518279220612793	-0.404934	0.2041764032673	0.904494540062744	0.667020549679063	1.22651449553833	1
GCST90199675	ID	exposure	Homoarginine levels	MR Egger	4	-0.382901	0.494485668229027	0.519737026560137	-1.35209	0.586290870273281	0.681880375200346	0.258698251350591	1.79730958232587	1
GCST90200070	ID	exposure	1-(1-enyl-palmitoyl)-2-palmitoleoyl-GPC (P-16:0/16:1) levels	Weighted median	6	0.0981582615972426	0.152741627796226	0.520456098961398	-0.201215	0.397531852077846	1.10313735557411	0.817736330343804	1.48814719379218	1
GCST90200135	ID	exposure	Arachidoylcarnitine (C20) levels	Weighted median	4	0.181083905507271	0.282787500736629	0.521942945067469	-0.37318	0.735347406951064	1.19851573714536	0.688541562472193	2.08620662931019	1
GCST90199855	ID	exposure	5alpha-androstan-3beta,17beta-diol monosulfate (2) levels	Inverse variance weighted	3	0.0561058868494529	0.0880948203433136	0.524202584672297	-0.11656	0.228771734722348	1.05770967535245	0.88997673146111	1.25705506423463	1
GCST90199752	ID	exposure	Epiandrosterone sulfate levels	Inverse variance weighted	5	0.0449011065184544	0.0706543582876679	0.525099950608277	-0.0935814	0.183383648762284	1.04592441968672	0.910663853834948	1.20127518742528	1
GCST90200205	ID	exposure	3-indoleglyoxylic acid levels	MR Egger	3	0.987067732971425	1.07387435497229	0.526798504779387	-1.11773	3.09186146871711	2.68335461281203	0.327022598217393	22.018025718556	1
GCST90200047	ID	exposure	Sphingomyelin (d18:1/17:0, d17:1/18:0, d19:1/16:0) levels	Weighted median	4	0.244899363223071	0.387025244491387	0.526881488948057	-0.51367	1.00346884242619	1.27749274398329	0.598295729712471	2.7277274930815	1
GCST90200081	ID	exposure	1-oleoyl-2-docosahexaenoyl-GPC (18:1/22:6) levels	Inverse variance weighted	4	-0.182907	0.289264914009872	0.527180318834134	-0.749866	0.384052357481285	0.832845711733814	0.472429804288399	1.46822231209183	1
GCST90200761	ID	exposure	Citrulline to dimethylarginine (SDMA + ADMA) ratio	MR Egger	4	-0.971823	1.28634584000538	0.528808005625981	-3.49306	1.54941532322572	0.378392779674537	0.0304076709172765	4.70871630054614	1
GCST90200636	ID	exposure	X-24544 levels	MR Egger	4	0.209648582590103	0.277525884282092	0.528842425093349	-0.334302	0.753599315783004	1.23324460017538	0.715837458828042	2.12463349759836	1
GCST90200170	ID	exposure	Octadecadienedioate (C18:2-DC) levels	MR Egger	3	-0.413767	0.453094312820615	0.528861789673862	-1.30183	0.474297521234352	0.66115476299812	0.272032921516688	1.60688499832284	1
GCST90200082	ID	exposure	1-oleoyl-2-linoleoyl-GPE (18:1/18:2) levels	Inverse variance weighted	5	0.0745157384453333	0.11856658833886	0.529695018090396	-0.157875	0.306906251589499	1.07736229939648	0.853956712259629	1.35921353799017	1
GCST90200623	ID	exposure	X-24241 levels	Inverse variance weighted	5	0.19347037777348	0.307960808858795	0.529852942476678	-0.410133	0.797073563136717	1.21345344082641	0.663562118198581	2.21903754399192	1
GCST90200794	ID	exposure	Oleoyl-linoleoyl-glycerol (18:1 to 18:2) [2] to linoleoyl-arachidonoyl-glycerol (18:2 to 20:4) [1] ratio	Inverse variance weighted	5	0.0664089391013167	0.105749506163612	0.530014785586341	-0.14086	0.273677971181996	1.0686636461723	0.868610827950013	1.31479133335879	1
GCST90200316	ID	exposure	N-acetylglucosaminylasparagine levels	Inverse variance weighted	5	0.0894692931539147	0.14310405772608	0.531836884170902	-0.191015	0.369953246297032	1.09359375198174	0.826120477145146	1.44766692929146	1
GCST90199863	ID	exposure	16a-hydroxy DHEA 3-sulfate levels	Inverse variance weighted	4	-0.0547504	0.0876259220923698	0.532089506919352	-0.226497	0.116996419272426	0.946721431465517	0.797321578534031	1.1241154045323	1
GCST90199833	ID	exposure	Hexanoylglutamine levels	Weighted median	4	0.0934771584148394	0.149877797414368	0.532831739726057	-0.200283	0.387238	1.09798552332503	0.818498819440344	1.47290647316469	1
GCST90200807	ID	exposure	Carnitine to ergothioneine ratio	MR Egger	3	-1.26692	1.4086502451775	0.533691726352418	-4.02787	1.49403531340512	0.281698151196864	0.0178121646518968	4.45503676496056	1
GCST90199805	ID	exposure	Octadecanedioate levels	Weighted median	4	0.17461838350355	0.280774274479473	0.533996237590463	-0.375699	0.724935961483318	1.19079170413501	0.686808897883088	2.06459888188307	1
GCST90199747	ID	exposure	Isovalerylcarnitine (C5) levels	MR Egger	4	-0.633953	0.85295396641783	0.534782607018893	-2.30574	1.03783706159246	0.530490773805454	0.0996847585554382	2.8231042054057	1
GCST90199807	ID	exposure	Hexadecanedioate (C16-DC) levels	MR Egger	3	-0.206768	0.230924493915764	0.535099384029941	-0.65938	0.245843740936029	0.81320807518853	0.517171739345641	1.27869974950403	1
GCST90199995	ID	exposure	Sphingomyelin (d18:1/20:2, d18:2/20:1, d16:1/22:2) levels	Weighted median	3	0.162028540315059	0.262801826119715	0.537536416965383	-0.353063	0.677120119509699	1.17589380122165	0.702532905094108	1.96820137779353	1
GCST90200570	ID	exposure	X-18921 levels	Inverse variance weighted	3	0.112578657407424	0.182652045907419	0.537659684019163	-0.245419	0.470576667385965	1.11916028369716	0.782376377893584	1.60091712377272	1
GCST90199927	ID	exposure	Histidine betaine (hercynine) levels	MR Egger	3	18.7923	21.3996385734774	0.541240873243193	-23.151	60.7356064511557	145010229.640332	8.82385867689822e-11	2.38308063063106e+26	1
GCST90200661	ID	exposure	X-25422 levels	Inverse variance weighted	5	-0.109309	0.179305132807928	0.542111070536419	-0.460747	0.242129391581931	0.89645366758086	0.630812423645144	1.27395902172537	1
GCST90199758	ID	exposure	N4-acetylcytidine levels	MR Egger	6	0.251295700450269	0.37951359269608	0.544076032636161	-0.492551	0.995142342134587	1.28569020730036	0.611065611832827	2.70510936491755	1
GCST90200073	ID	exposure	1-linoleoyl-2-arachidonoyl-GPC (18:2/20:4n6) levels	Weighted median	4	-0.101128	0.166951670406599	0.544692502623312	-0.428353	0.226097247366077	0.903817312792929	0.651581170091878	1.25369757813757	1
GCST90199821	ID	exposure	1-linoleoyl-GPI (18:2) levels	Inverse variance weighted	2	-0.364943	0.602767823303598	0.54488355177823	-1.54637	0.816482344113663	0.694236506156232	0.213020361650896	2.26252703142937	1
GCST90200010	ID	exposure	Sphingomyelin (d18:1/22:1, d18:2/22:0, d16:1/24:1) levels	Inverse variance weighted	3	0.331373350418243	0.548080651911733	0.54544021300454	-0.742865	1.40561142816524	1.39287972747196	0.475749070136651	4.07801939506704	1
GCST90200523	ID	exposure	X-12844 levels	MR Egger	6	0.365596425657185	0.554385497544575	0.545632907269495	-0.720999	1.45219200084455	1.44137342392654	0.486266160553552	4.27246951512459	1
GCST90199706	ID	exposure	Butyrylglycine levels	Weighted median	3	-0.0594351	0.0984159159963708	0.545898576605667	-0.25233	0.13346011372622	0.942296703974887	0.776988074411865	1.14277568416226	1
GCST90199763	ID	exposure	1-methylxanthine levels	MR Egger	3	0.27210915064441	0.314936725118703	0.546362072714552	-0.345167	0.889385131877067	1.31273027884742	0.708102210504826	2.43363282791373	1
GCST90199621	ID	exposure	Carnitine levels	MR Egger	4	0.201087475546442	0.279558040366364	0.546646516546016	-0.346846	0.749021234664514	1.22273172627122	0.706913984199249	2.11492898407395	1
GCST90199649	ID	exposure	1-stearoyl-2-arachidonoyl-GPI (18:0/20:4) levels	MR Egger	5	-0.424536	0.628985779999616	0.548068563853591	-1.65735	0.808276519707463	0.654073460380683	0.190643947871307	2.24403709822015	1
GCST90199871	ID	exposure	Androstenediol (3beta,17beta) monosulfate (2) levels	Inverse variance weighted	4	0.130840049433202	0.218032032677798	0.548442567683585	-0.296503	0.558182833481686	1.13978545740103	0.743413594311149	1.74749412553674	1
GCST90200144	ID	exposure	Dihomo-linoleoylcarnitine (C20:2) levels	MR Egger	4	-0.296212	0.414776866964157	0.549234000432969	-1.10918	0.516750226064981	0.743629439669635	0.329830928914196	1.67657031244402	1
GCST90200282	ID	exposure	Picolinate levels	MR Egger	4	-0.320718	0.449328556087752	0.549423577299373	-1.2014	0.559965827892041	0.725627746125773	0.300772199825035	1.75061267714857	1
GCST90200254	ID	exposure	(S)-a-amino-omega-caprolactam levels	MR Egger	3	-0.839636	0.986666497308902	0.551142225301533	-2.7735	1.09423047323844	0.431867754482329	0.0624429339448542	2.98688331215063	1
GCST90200603	ID	exposure	X-23641 levels	MR Egger	5	0.55283971681474	0.827034659751771	0.55167488810578	-1.06815	2.17382764992821	1.7381819606951	0.343644283469589	8.79187192634686	1
GCST90199954	ID	exposure	N2,N5-diacetylornithine levels	MR Egger	3	0.22673960964946	0.266981284764552	0.551774474081238	-0.296544	0.750022927787981	1.2545031648881	0.743383134400404	2.11704855529665	1
GCST90200547	ID	exposure	X-17654 levels	Weighted median	4	0.111926595456898	0.188401316309863	0.552454554896261	-0.25734	0.48119317542423	1.11843075973288	0.773105325243452	1.61800381328737	1
GCST90199872	ID	exposure	Androstenediol (3beta,17beta) monosulfate (1) levels	MR Egger	3	0.341643654073469	0.404736843692421	0.553687238666536	-0.451641	1.13492786771061	1.40725873723634	0.636582942258095	3.11094913492843	1
GCST90200063	ID	exposure	1-palmitoyl-2-docosahexaenoyl-GPE (16:0/22:6) levels	Inverse variance weighted	5	-0.0707824	0.119573859142217	0.553880526504259	-0.305147	0.163582385160744	0.931664620079585	0.737014920064552	1.17772237803817	1
GCST90200735	ID	exposure	Arginine to ornithine ratio	MR Egger	3	0.499639292058973	0.593883022954228	0.554730968170967	-0.664371	1.66365001704926	1.64812667109009	0.514596884725586	5.27854249527185	1
GCST90200185	ID	exposure	Gamma-glutamylcitrulline levels	Inverse variance weighted	4	-0.195967	0.332051904588025	0.555076874038737	-0.846789	0.454854755221026	0.822039379802221	0.428789691112218	1.57594446870406	1
GCST90200793	ID	exposure	Glycolithocholate to glycolithocholate sulfate ratio	Inverse variance weighted	3	0.122472782344373	0.207754087876741	0.555520271143889	-0.284725	0.529670794582784	1.13028835585612	0.752220913746342	1.69837310295089	1
GCST90199732	ID	exposure	1-stearoyl-gpc (18:0) levels	MR Egger	3	-1.75875	2.10822541547609	0.557377359707428	-5.89088	2.37336693511805	0.172259213877094	0.00276455196932336	10.7334704121395	1
GCST90200077	ID	exposure	1-stearoyl-2-oleoyl-GPI (18:0/18:1) levels	Weighted median	5	-0.141109	0.242545286291689	0.560711873732636	-0.616498	0.33427968308896	0.868394583749862	0.539831708364246	1.3969337877005	1
GCST90199855	ID	exposure	5alpha-androstan-3beta,17beta-diol monosulfate (2) levels	Weighted median	3	0.0528080811873867	0.0911150596935688	0.562200734410587	-0.125777	0.231393598186781	1.05422729965145	0.881811084512847	1.26035521536269	1
GCST90200046	ID	exposure	1-stearoyl-2-docosahexaenoyl-gpc (18:0/22:6) levels	Inverse variance weighted	3	-0.115162	0.199290170906694	0.563359375924798	-0.50577	0.275447133196057	0.891222109188843	0.603040851918302	1.31711947106133	1
GCST90200709	ID	exposure	X-12798 levels	Weighted median	3	-0.144138	0.249610531586271	0.563635196546105	-0.633374	0.345098926096973	0.86576850983546	0.53079767446566	1.41212960922873	1
GCST90199840	ID	exposure	Pregnenediol disulfate (C21H34O8S2) levels	MR Egger	6	0.133712082445273	0.212735779375183	0.563757742804502	-0.28325	0.550674210020632	1.14306366416702	0.753331397460372	1.73442198844189	1
GCST90200143	ID	exposure	Nervonoylcarnitine (C24:1) levels	Inverse variance weighted	4	0.130757341378867	0.226862553360997	0.564363415172407	-0.313893	0.575407945966421	1.13969119186181	0.73059700557794	1.77785564803936	1
GCST90200292	ID	exposure	Trans-4-hydroxyproline levels	MR Egger	3	0.625680443548039	0.767446083175549	0.564560688087798	-0.878514	2.12987476657212	1.86951762594036	0.415399787341877	8.41381305480829	1
GCST90201013	ID	exposure	Androsterone glucuronide to etiocholanolone glucuronide ratio	Weighted median	8	0.104598720580255	0.182100047439953	0.565695468699872	-0.252317	0.461514813562563	1.1102649944607	0.776998101179384	1.58647538012481	1
GCST90199860	ID	exposure	Andro steroid monosulfate C19H28O6S (1) levels	Weighted median	4	-0.0661736	0.115421795047689	0.566428406976892	-0.2924	0.160053156289501	0.935968401641915	0.746469679058918	1.17357325213336	1
GCST90200054	ID	exposure	1-palmitoyl-2-arachidonoyl-GPE (16:0/20:4) levels	MR Egger	6	-0.130302	0.211780783518387	0.571658532151749	-0.545392	0.284788508786663	0.877830438083505	0.579614435656906	1.32948082487375	1
GCST90199822	ID	exposure	1-oleoyl-GPI (18:1) levels	Inverse variance weighted	2	-0.552022	0.980034202627331	0.573252320621342	-2.47289	1.36884501068277	0.575784381255231	0.0843408406249632	3.93080803132692	1
GCST90199992	ID	exposure	Octadecanedioylcarnitine (C18-DC) levels	Inverse variance weighted	4	-0.0805697	0.143963954451417	0.575717085698414	-0.362739	0.201599689921813	0.922590632940912	0.695767997231687	1.22335818746615	1
GCST90199706	ID	exposure	Butyrylglycine levels	Inverse variance weighted	3	-0.0544945	0.0977106316665458	0.577040073587797	-0.246007	0.137018304834875	0.946963685674871	0.781916	1.14684914121242	1
GCST90200392	ID	exposure	Orotate levels	MR Egger	3	0.170181598696135	0.217586378818445	0.577442732790557	-0.256288	0.596650901180288	1.18552012068161	0.773919277251499	1.81602655193226	1
GCST90200242	ID	exposure	Taurochenodeoxycholic acid 3-sulfate levels	MR Egger	6	0.171978752814994	0.283993404014338	0.577477950323605	-0.384648	0.728605824683096	1.18765259867134	0.680689979812467	2.07218959726627	1
GCST90200985	ID	exposure	Cholesterol to oleoyl-linoleoyl-glycerol (18:1 to 18:2) [2] ratio	Weighted median	8	-0.157824	0.28406973908391	0.578496434574712	-0.714601	0.398952569757474	0.853999971259978	0.489387432624885	1.49026293339875	1
GCST90199835	ID	exposure	5alpha-androstan-3beta,17beta-diol disulfate levels	MR Egger	4	0.122724214143142	0.187349367678416	0.579703717916153	-0.244481	0.489928974792838	1.13057258202081	0.78311122246622	1.63220028847478	1
GCST90200055	ID	exposure	Lactosyl-N-palmitoyl-sphingosine (d18:1/16:0) levels	Weighted median	3	-0.161728	0.292503198000495	0.580324540805674	-0.735034	0.411578111839645	0.850672423100044	0.479488952608543	1.5091975894045	1
GCST90200304	ID	exposure	Citrate levels	Inverse variance weighted	4	-0.208613	0.377898735867816	0.580925184555696	-0.949294	0.532068640803701	0.811709402558186	0.387014002747005	1.70245042692184	1
GCST90200344	ID	exposure	N6,n6,n6-trimethyllysine levels	Inverse variance weighted	3	-0.1177	0.213806589830165	0.581977678119912	-0.536761	0.301360762919906	0.888962565283571	0.584638793642298	1.35169689570592	1
GCST90200254	ID	exposure	(S)-a-amino-omega-caprolactam levels	Inverse variance weighted	3	-0.205207	0.373492343126317	0.582711743404964	-0.937252	0.526837830736943	0.814478570094106	0.391703	1.69356848222525	1
GCST90200444	ID	exposure	Dihydroorotate levels	MR Egger	5	-0.315205	0.514677134512635	0.583547685997431	-1.32397	0.693561967171634	0.72963912493619	0.266076238565281	2.0008297452951	1
GCST90200703	ID	exposure	Bilirubin degradation product, C17H18N2O4 (3) levels	Weighted median	3	0.053141848421609	0.0974034835090516	0.585351457275058	-0.137769	0.24405267609935	1.05457922490879	0.871299956860861	1.27641156510103	1
GCST90200454	ID	exposure	Kynurenate levels	Weighted median	3	0.103149219943667	0.189179884130501	0.585585629067338	-0.267643	0.473941792839449	1.1086568304434	0.765180631857715	1.60631348535932	1
GCST90199772	ID	exposure	1-stearoyl-GPE (18:0) levels	Inverse variance weighted	7	-0.100644	0.184603385533905	0.58562372420117	-0.462466	0.261178950964131	0.904255175460395	0.629728616207212	1.29846000531418	1
GCST90200267	ID	exposure	Tetrahydrocortisol glucuronide levels	Weighted median	3	0.192356314967495	0.353094491479133	0.585909709878811	-0.499709	0.884421518266597	1.21210233023196	0.606707253567933	2.42158314461169	1
GCST90200656	ID	exposure	X-25371 levels	Weighted median	4	0.110892826816571	0.20360155999196	0.585990079380543	-0.288166	0.509951884400812	1.11727515850216	0.749636969152377	1.66521107038985	1
GCST90200578	ID	exposure	X-18922 levels	MR Egger	4	-0.287734	0.450426208533255	0.588345634784256	-1.17057	0.595101543188052	0.749961186190366	0.310190332450437	1.81321505524976	1
GCST90200063	ID	exposure	1-palmitoyl-2-docosahexaenoyl-GPE (16:0/22:6) levels	MR Egger	5	-0.139306	0.231159829418705	0.589256153445572	-0.592379	0.313767336197785	0.869961840784328	0.553009999622362	1.36857128250426	1
GCST90200348	ID	exposure	Quinolinate levels	Weighted median	3	-0.218412	0.406747104076244	0.591286080619955	-1.01564	0.578812003016453	0.803793952226771	0.362171781579483	1.7839178823338	1
GCST90200652	ID	exposure	X-24949 levels	MR Egger	3	0.47564678540311	0.636448159422139	0.591417314573485	-0.771792	1.7230851778705	1.60905457401062	0.462184273486211	5.60178433293605	1
GCST90200688	ID	exposure	Androsterone glucuronide levels	Weighted median	4	0.0802917779968396	0.150036685680906	0.592547770646245	-0.21378	0.374363681931416	1.08360319312255	0.807525919508657	1.45406587179249	1
GCST90199772	ID	exposure	1-stearoyl-GPE (18:0) levels	MR Egger	7	-0.353292	0.620587458657744	0.5937822463457	-1.56964	0.863059500998464	0.702372128401212	0.208119397622535	2.37040185773357	1
GCST90200698	ID	exposure	N2-acetyl,N6-methyllysine levels	Inverse variance weighted	4	0.0343764463816012	0.0644642107956314	0.593850806915236	-0.0919734	0.160726299541039	1.03497414567544	0.912129405682492	1.17436350099372	1
GCST90200537	ID	exposure	X-16087 levels	Inverse variance weighted	5	0.093153354328172	0.174723961883112	0.59393262571829	-0.249306	0.435612319619072	1.09763004868065	0.779341761600431	1.54590935983281	1
GCST90200646	ID	exposure	X-24801 levels	Weighted median	9	-0.134458	0.252663152391158	0.594614317278239	-0.629677	0.360762239190437	0.874189996636192	0.532763686427675	1.43442237090709	1
GCST90200794	ID	exposure	Oleoyl-linoleoyl-glycerol (18:1 to 18:2) [2] to linoleoyl-arachidonoyl-glycerol (18:2 to 20:4) [1] ratio	Weighted median	5	0.0599756914891659	0.112727143493843	0.594696190207341	-0.16097	0.280920892737098	1.06181073519388	0.851318027603467	1.32434883417989	1
GCST90200881	ID	exposure	Aspartate to N-acetylglucosamine to N-acetylgalactosamine ratio	MR Egger	3	0.644461802118486	0.872817980557111	0.595099852975103	-1.06626	2.35518504401042	1.90496150708226	0.344293275495615	10.5400790597531	1
GCST90200635	ID	exposure	X-24494 levels	Weighted median	4	-0.153236	0.288721920959935	0.595598442518145	-0.719131	0.412658475837768	0.857926807356971	0.487175206175798	1.51082895322084	1
GCST90200109	ID	exposure	Linoleoyl-arachidonoyl-glycerol (18:2/20:4) [2] levels	MR Egger	4	-0.376451	0.603340443256833	0.596345704196327	-1.559	0.806096760863225	0.686293082918306	0.21034678003776	2.2391509657384	1
GCST90200170	ID	exposure	Octadecadienedioate (C18:2-DC) levels	Weighted median	3	-0.0600059	0.113621953741627	0.597416525207831	-0.282705	0.162693080879613	0.941758931557926	0.753742125730337	1.17667549005538	1
GCST90200185	ID	exposure	Gamma-glutamylcitrulline levels	MR Egger	4	-2.6404	4.25488781970108	0.598182392572699	-10.98	5.69918144308985	0.0713328246645746	1.70394585868786e-05	298.622861089336	1
GCST90200626	ID	exposure	X-24418 levels	Weighted median	4	0.0878252989450427	0.166660772398773	0.59821412288841	-0.23883	0.414480412846637	1.0917973672143	0.787548900012232	1.5135840974923	1
GCST90200083	ID	exposure	1-(1-enyl-palmitoyl)-2-palmitoyl-GPC (P-16:0/16:0) levels	MR Egger	7	0.140021578722427	0.250565736397108	0.600384758728258	-0.351087	0.63113042206076	1.15029862056406	0.703922323664118	1.87973427179295	1
GCST90199856	ID	exposure	Androstenediol (3alpha, 17alpha) monosulfate (3) levels	MR Egger	7	0.096704718923091	0.173065525432496	0.600414232618333	-0.242504	0.435913148770784	1.10153506313466	0.78466083575612	1.54637448439215	1
GCST90200706	ID	exposure	Biliverdin levels	Inverse variance weighted	3	0.0486515070869825	0.0930319236780311	0.601005588061033	-0.133691	0.230994077495923	1.0498544201565	0.874860299293095	1.25985177794985	1
GCST90199996	ID	exposure	Sphingomyelin (d18:1/20:1, d18:2/20:0) levels	Inverse variance weighted	3	-0.217253	0.416298912075307	0.601763179126618	-1.0332	0.598693348518208	0.804726734735221	0.355866938300823	1.81973948096913	1
GCST90200884	ID	exposure	Mannose to N-acetylglucosamine to N-acetylgalactosamine ratio	MR Egger	3	0.458080005323788	0.635020500848448	0.602163680184612	-0.78656	1.70272018698675	1.58103548925781	0.455408629462429	5.48885782257425	1
GCST90200677	ID	exposure	N-acetylphenylalanine levels	MR Egger	4	0.112210841322519	0.183308616630898	0.602766405581466	-0.247074	0.47149572991908	1.11874871423881	0.781082854333821	1.60238914305507	1
GCST90200065	ID	exposure	1-stearoyl-2-docosahexaenoyl-GPE (18:0/22:6) levels	Inverse variance weighted	4	-0.0831985	0.160206368503203	0.60353700167527	-0.397203	0.230805971500864	0.920168465742159	0.672197560361701	1.25961481456534	1
GCST90200902	ID	exposure	Phosphate to linoleoyl-arachidonoyl-glycerol (18:2 to 20:4) [2] ratio	MR Egger	4	0.399012654014818	0.655067340060897	0.60442139879085	-0.884919	1.68294464053418	1.49035247743042	0.412747467240601	5.38137888969338	1
GCST90200214	ID	exposure	11beta-hydroxyandrosterone glucuronide levels	Weighted median	5	0.156245827682739	0.302689916642277	0.605720976493737	-0.437026	0.749518064301603	1.16911356824661	0.645954372217613	2.11598000454102	1
GCST90200774	ID	exposure	Uridine to pseudouridine ratio	Weighted median	3	-0.220842	0.427908011187295	0.60578688670476	-1.05954	0.617857798056438	0.801843438613913	0.346614660069964	1.85495010487555	1
GCST90199889	ID	exposure	2R,3R-dihydroxybutyrate levels	MR Egger	5	-0.229234	0.400275279495313	0.60696045142137	-1.01377	0.555305753696763	0.795142612109735	0.362847246462673	1.74247367110097	1
GCST90200081	ID	exposure	1-oleoyl-2-docosahexaenoyl-GPC (18:1/22:6) levels	MR Egger	4	0.943768820499065	1.56744721094732	0.608272623057785	-2.12843	4.01596535395581	2.56964773263595	0.119024287154729	55.4768243329802	1
GCST90200149	ID	exposure	Ximenoylcarnitine (C26:1) levels	Weighted median	5	0.106497149383986	0.209111112518576	0.610552482394355	-0.303361	0.516354929920394	1.11237475548787	0.738332782550597	1.67590770163576	1
GCST90200058	ID	exposure	1-(1-enyl-stearoyl)-2-arachidonoyl-GPE (p-18:0/20:4) levels	Weighted median	3	-0.0973742	0.191643499638527	0.611382572404404	-0.472995	0.278247021442272	0.907216427870954	0.623132877050978	1.32081242590511	1
GCST90200679	ID	exposure	N-acetylarginine levels	MR Egger	4	0.106906174693955	0.179777203147597	0.612385483537666	-0.245457	0.459269492863245	1.11282983798082	0.782346811741494	1.58291723020355	1
GCST90200131	ID	exposure	Sphingomyelin (d18:1/19:0, d19:1/18:0) levels	Weighted median	4	0.137288991845742	0.272624254181031	0.614554307051049	-0.397055	0.671632530040563	1.14715962039782	0.672297353266379	1.95743027735801	1
GCST90200102	ID	exposure	1-palmitoleoyl-2-linolenoyl-GPC (16:1/18:3) levels	Weighted median	3	0.0967989456557895	0.192579507200299	0.615214544998519	-0.280657	0.474254779768376	1.10163886207486	0.755287438865696	1.60681631917009	1
GCST90200590	ID	exposure	X-21470 levels	Weighted median	4	-0.0877694	0.174745850833167	0.615478452406016	-0.430271	0.254732478689428	0.915972085659156	0.65033266378335	1.29011644106237	1
GCST90200706	ID	exposure	Biliverdin levels	Weighted median	3	0.0460713436572021	0.0917517557604859	0.615575813886214	-0.133762	0.225904784947755	1.0471491157396	0.874798156401336	1.25345631168794	1
GCST90199650	ID	exposure	Indolelactate levels	Inverse variance weighted	3	-0.136054	0.271204039320061	0.615902215183657	-0.667614	0.395505967553574	0.872795544323323	0.512931040624449	1.48513543119413	1
GCST90200485	ID	exposure	X-12100 levels	MR Egger	3	1.22136829914792	1.77290189603155	0.615963210552863	-2.25352	4.69625601536975	3.3918255919763	0.105028932719292	109.53630155543	1
GCST90200037	ID	exposure	1-stearoyl-2-linoleoyl-gpc (18:0/18:2) levels	Weighted median	3	0.117165425344371	0.235533193109193	0.618873434763996	-0.34448	0.57881048383839	1.12430540291623	0.708588983765665	1.78391517224695	1
GCST90199927	ID	exposure	Histidine betaine (hercynine) levels	Weighted median	3	0.188066475379403	0.378072082693647	0.618881976941406	-0.552955	0.929087757458951	1.20691374273196	0.5752475513768	2.53219814479685	1
GCST90200895	ID	exposure	Hypotaurine to cysteine ratio	Inverse variance weighted	3	-0.161539	0.325380798032882	0.619568298224106	-0.799286	0.476207073337387	0.850833100889412	0.449650054708965	1.60995636048048	1
GCST90199844	ID	exposure	1-palmitoyl-2-linoleoyl-GPE (16:0/18:2) levels	Inverse variance weighted	5	0.0527675726684752	0.10631388220831	0.619656272065702	-0.155608	0.261142781796762	1.0541845953299	0.855894946468711	1.29841304194625	1
GCST90199626	ID	exposure	Xanthurenate levels	Weighted median	4	0.143289174627738	0.288797129246578	0.619782529035962	-0.422753	0.70933154795103	1.15406347929514	0.655240327325324	2.03263208734335	1
GCST90200119	ID	exposure	Glycosyl ceramide (d18:1/23:1, d17:1/24:1) levels	MR Egger	3	-0.955015	1.40962259010337	0.620916538914452	-3.71787	1.80784558560474	0.384806491320106	0.0242855205687353	6.09729716696794	1
GCST90200070	ID	exposure	1-(1-enyl-palmitoyl)-2-palmitoleoyl-GPC (P-16:0/16:1) levels	Inverse variance weighted	6	0.0692126521602048	0.140013769145339	0.621074928446351	-0.205214	0.34363963968507	1.07166407660014	0.814472727392751	1.41007041052391	1
GCST90200456	ID	exposure	X-11308 levels	MR Egger	4	0.228525306206047	0.397233278730088	0.623191116144298	-0.550052	1.00710253251702	1.25674532818571	0.576919855863422	2.73765723932808	1
GCST90200703	ID	exposure	Bilirubin degradation product, C17H18N2O4 (3) levels	Inverse variance weighted	3	0.0456208582443772	0.0929935629957069	0.623722955837674	-0.136647	0.227888241715963	1.04667749657466	0.872278500089997	1.25594495533568	1
GCST90200673	ID	exposure	Carnitine C4 levels	Inverse variance weighted	7	0.0853867620734355	0.174176201414456	0.62396968031838	-0.255999	0.426772116845769	1.08913822260682	0.774143058243861	1.53230343579399	1
GCST90200102	ID	exposure	1-palmitoleoyl-2-linolenoyl-GPC (16:1/18:3) levels	Inverse variance weighted	3	0.092160838843207	0.188323107841045	0.624575412824021	-0.276952	0.461274130211655	1.0965411743123	0.75809054154448	1.58609358786155	1
GCST90199621	ID	exposure	Carnitine levels	Weighted median	4	0.078511656910643	0.16071796788482	0.625191629794006	-0.236496	0.39351887396489	1.08167596408884	0.789389387069708	1.48218725821837	1
GCST90200775	ID	exposure	Serine to pyruvate ratio	MR Egger	3	-1.9149	2.87540731086254	0.62597850456432	-7.5507	3.72089880902586	0.147356638198316	0.000525743109474262	41.3014995913557	1
GCST90199682	ID	exposure	Homocitrulline levels	Weighted median	3	-0.10479	0.215085790798798	0.62611456549515	-0.526359	0.31677773351385	0.900513235569124	0.590752242785263	1.37269743338061	1
GCST90200144	ID	exposure	Dihomo-linoleoylcarnitine (C20:2) levels	Inverse variance weighted	4	-0.0827939	0.17026382447455	0.62677681610515	-0.416511	0.250923162932667	0.920540820727562	0.659343240853745	1.2852113286678	1
GCST90200686	ID	exposure	Bilirubin (E,E) levels	Inverse variance weighted	4	0.0442497045952982	0.0911991247608503	0.627535343307199	-0.134501	0.222999989126565	1.04524332436575	0.874152371924023	1.24982056014614	1
GCST90199746	ID	exposure	Erythronate levels	MR Egger	3	0.430504116706863	0.650968197930105	0.62802424219601	-0.845394	1.70640178464987	1.53803267611592	0.429388338642533	5.50910283283127	1
GCST90199873	ID	exposure	Pregnenolone sulfate levels	Inverse variance weighted	6	-0.112207	0.23187440226446	0.628447446262908	-0.566681	0.342266736038496	0.893859126899734	0.567405580842889	1.40813584800321	1
GCST90200022	ID	exposure	Glycochenodeoxycholate 3-sulfate levels	MR Egger	8	-0.160488	0.316088429796441	0.629761728015121	-0.780021	0.459045670643642	0.851728340855213	0.458396396725756	1.5825629778019	1
GCST90200541	ID	exposure	X-15523 levels	Weighted median	5	0.0193330841041577	0.0401557831583227	0.630195251410953	-0.0593723	0.0980384190944702	1.01952117836665	0.942355911034572	1.10300516075396	1
GCST90200236	ID	exposure	Undecenoylcarnitine (C11:1) levels	Inverse variance weighted	6	-0.0736014	0.15297326125203	0.630417675115083	-0.373429	0.226226182284682	0.929041927086758	0.688369857566235	1.25385923395408	1
GCST90199917	ID	exposure	Pregnanediol-3-glucuronide levels	MR Egger	5	-0.230312	0.432915273715032	0.631601741823237	-1.07883	0.618201466404757	0.794285373311732	0.339994306684347	1.85558770206902	1
GCST90200024	ID	exposure	Taurodeoxycholic acid 3-sulfate levels	Weighted median	5	-0.0600914	0.125437312120298	0.6318994591075	-0.305949	0.185765752664119	0.94167847992842	0.736424536355233	1.2041401607137	1
GCST90200055	ID	exposure	Lactosyl-N-palmitoyl-sphingosine (d18:1/16:0) levels	MR Egger	3	-0.326049	0.499818949437925	0.632024807577931	-1.30569	0.65359636302869	0.72176998017105	0.270984428607014	1.92244221173169	1
GCST90200634	ID	exposure	X-24518 levels	MR Egger	4	-0.284398	0.508322041829618	0.632126714767657	-1.28071	0.711912778743883	0.752466784718578	0.277840068159189	2.03788555716991	1
GCST90200101	ID	exposure	Pimeloylcarnitine/3-methyladipoylcarnitine (C7-DC) levels	Inverse variance weighted	3	-0.106608	0.224864554873108	0.635428115335245	-0.547343	0.334126089686067	0.898877570511348	0.57848482436915	1.39671924436307	1
GCST90200910	ID	exposure	Retinol (Vitamin A) to oleoyl-linoleoyl-glycerol (18:1 to 18:2) [2] ratio	Inverse variance weighted	6	-0.15905	0.336917876055857	0.636874432598957	-0.819409	0.501309086038921	0.852953751986078	0.44069203179039	1.65088100202631	1
GCST90200686	ID	exposure	Bilirubin (E,E) levels	Weighted median	4	0.0438518534226907	0.09292379603459	0.636989610124455	-0.138279	0.225982493650487	1.04482755579598	0.870855874773251	1.25355371993654	1
GCST90200013	ID	exposure	Sphingomyelin (d18:1/22:2, d18:2/22:1, d16:1/24:2) levels	Inverse variance weighted	2	0.152760500836328	0.323906440187132	0.637198609428667	-0.482096	0.787617123603107	1.16504591800364	0.617487704801757	2.19815225550557	1
GCST90200793	ID	exposure	Glycolithocholate to glycolithocholate sulfate ratio	MR Egger	3	0.534157860808329	0.835689744812024	0.637933527745672	-1.10379	2.1721097606399	1.70601093846153	0.331610550584819	8.77678142935311	1
GCST90200978	ID	exposure	Caffeine to paraxanthine ratio	Weighted median	3	-0.119224	0.253709733191539	0.638409511698347	-0.616495	0.378046853608894	0.887608755753126	0.539833078821909	1.45943132089822	1
GCST90200465	ID	exposure	X-11787 levels	Inverse variance weighted	2	-0.0610428	0.130011471098874	0.638699058913777	-0.315865	0.193779691450104	0.940782981019926	0.729157679131116	1.21382883662614	1
GCST90200647	ID	exposure	X-24736 levels	Inverse variance weighted	3	-0.0669931	0.143691574657536	0.641052219592731	-0.348629	0.214642432858695	0.935201697720791	0.70565520441606	1.23941864234332	1
GCST90200581	ID	exposure	X-21441 levels	Weighted median	6	0.0781949376256902	0.167934534543239	0.641482154617306	-0.250957	0.407346625330438	1.08133343069728	0.778056021692696	1.50282493257968	1
GCST90200376	ID	exposure	Flavin adenine dinucleotide (FAD) levels	MR Egger	3	-0.358035	0.568561688966911	0.642227846985479	-1.47242	0.756345521801873	0.699048336245525	0.229370587148406	2.13047619785469	1
GCST90199964	ID	exposure	Etiocholanolone glucuronide levels	Weighted median	4	0.0743032010597824	0.160808355043585	0.644037881284051	-0.240881	0.389487576945209	1.07713334396173	0.785935009704652	1.47622414875014	1
GCST90200463	ID	exposure	X-11478 levels	Inverse variance weighted	2	0.217048559249015	0.470445567365271	0.644534562059072	-0.705025	1.13912187128495	1.24240443089913	0.494096343843259	3.1240238652878	1
GCST90200241	ID	exposure	Pregnenetriol sulfate levels	Inverse variance weighted	4	0.145466690110852	0.315507241928885	0.644758011890469	-0.472928	0.763860884291466	1.15657920841532	0.623175247209346	2.14654781512725	1
GCST90200145	ID	exposure	Glycosyl ceramide (d18:1/20:0, d16:1/22:0) levels	Inverse variance weighted	5	0.154552109630902	0.335685919964271	0.645224191801237	-0.503392	0.812496512760873	1.16713509545193	0.60447661562867	2.25352692861223	1
GCST90200328	ID	exposure	3-methoxytyrosine levels	MR Egger	6	0.300899990480532	0.605931357239403	0.645529417272864	-0.886725	1.48852545066976	1.35107421449818	0.412002661497249	4.43055762418673	1
GCST90200335	ID	exposure	Stearoyl sphingomyelin (d18:1/18:0) levels	Inverse variance weighted	5	-0.175327	0.381392546291896	0.645730810701334	-0.922856	0.572202834053378	0.83918293522723	0.3973825153623	1.77216654370043	1
GCST90200332	ID	exposure	1-palmitoyl-2-linoleoyl-GPI (16:0/18:2) levels	MR Egger	4	-0.720238	1.35215602162948	0.647526028226802	-3.37046	1.92998821287428	0.486636622462565	0.0343737051553364	6.88942903453655	1
GCST90200241	ID	exposure	Pregnenetriol sulfate levels	Weighted median	4	0.126669934130082	0.277487926115643	0.648039031431391	-0.417206	0.670546269316743	1.13504231721713	0.658884911366576	1.95530515215708	1
GCST90200649	ID	exposure	X-24588 levels	Inverse variance weighted	7	0.0816915989800183	0.179295180710445	0.648658730835588	-0.269727	0.433110153172491	1.08512110576484	0.763587959587581	1.54204607261262	1
GCST90200082	ID	exposure	1-oleoyl-2-linoleoyl-GPE (18:1/18:2) levels	Weighted median	5	0.0563486311468861	0.123741678750822	0.648840848484863	-0.186185	0.298882321498497	1.05796645950966	0.830119959427016	1.34835094221803	1
GCST90200018	ID	exposure	Adipoylcarnitine (C6-DC) levels	Inverse variance weighted	3	-0.108884	0.239261263803946	0.649047561140544	-0.577836	0.360067689276827	0.896834096486688	0.561111037725812	1.43342643887558	1
GCST90199747	ID	exposure	Isovalerylcarnitine (C5) levels	Weighted median	4	-0.112463	0.247911968458909	0.650088184143472	-0.59837	0.373444750522205	0.893630672068437	0.549706837364381	1.45273029873583	1
GCST90200235	ID	exposure	Succinoyltaurine levels	MR Egger	4	0.28943860564462	0.550309796274821	0.651419540673312	-0.789169	1.36804580634327	1.33567743573458	0.454222280989854	3.92766776751392	1
GCST90200454	ID	exposure	Kynurenate levels	MR Egger	3	0.729514766096721	1.19947048695917	0.652134933722343	-1.62145	3.0804769205367	2.07407395246261	0.1976124700057	21.7687819000481	1
GCST90200693	ID	exposure	Glycochenodeoxycholate glucuronide (1) levels	MR Egger	6	-0.0546705	0.112520561718527	0.652473935206852	-0.275211	0.165869799857065	0.946797065143316	0.75941202071738	1.18041940094284	1
GCST90199900	ID	exposure	Argininate levels	Weighted median	4	-0.137789	0.306240367130354	0.65275572963034	-0.73802	0.462442188907009	0.871282573369551	0.478059512910413	1.58794732069211	1
GCST90200608	ID	exposure	X-22162 levels	MR Egger	5	0.136195701125157	0.273785181815712	0.653043546856303	-0.400423	0.672814657483951	1.14590612677114	0.670036389601712	1.95974557762776	1
GCST90199912	ID	exposure	N-oleoyltaurine levels	MR Egger	3	-0.562709	0.930119549432921	0.653629346854493	-2.38574	1.26032483828906	0.569663479923325	0.0920205096787343	3.52656686527077	1
GCST90200978	ID	exposure	Caffeine to paraxanthine ratio	Inverse variance weighted	3	-0.152311	0.339639562247196	0.653829471159874	-0.818004	0.513382654588118	0.85872127360055	0.441311444507397	1.67093383802285	1
GCST90200144	ID	exposure	Dihomo-linoleoylcarnitine (C20:2) levels	Weighted median	4	-0.084471	0.18855360336854	0.654157192233178	-0.454036	0.28509409219929	0.918998333140817	0.635059849718663	1.32988715424184	1
GCST90199779	ID	exposure	Gamma-glutamyl-2-aminobutyrate levels	Inverse variance weighted	2	-0.223888	0.500929351501205	0.654914140817614	-1.20571	0.757933222219742	0.799404417482451	0.299479342928025	2.13386144247031	1
GCST90199636	ID	exposure	Kynurenine levels	Inverse variance weighted	5	0.0984693570503167	0.220654908606364	0.655409781935746	-0.334014	0.53095297791879	1.10348058997611	0.716043568639111	1.70055212529636	1
GCST90199900	ID	exposure	Argininate levels	Inverse variance weighted	4	-0.117652	0.264551211729729	0.656520873389023	-0.636172	0.400868705982139	0.889005666913093	0.529314744449568	1.49312121774627	1
GCST90200322	ID	exposure	Beta-hydroxyisovalerate levels	Weighted median	4	-0.120279	0.270719031217589	0.656829184569958	-0.650888	0.410330140097731	0.886672877598458	0.521582164763808	1.50731532820864	1
GCST90199831	ID	exposure	1-stearoyl-2-oleoyl-GPE (18:0/18:1) levels	Inverse variance weighted	5	0.0917723807262557	0.207269942236094	0.657933960043495	-0.314477	0.498021467508999	1.09611529671572	0.73017086830587	1.64546244700481	1
GCST90200646	ID	exposure	X-24801 levels	MR Egger	9	0.190496539256001	0.413386414970051	0.658902991742525	-0.619741	1.0007339125973	1.20985018664846	0.538083872524512	2.72027754198604	1
GCST90199639	ID	exposure	Imidazole lactate levels	MR Egger	8	-0.0767138	0.165658578234759	0.659624827413968	-0.401405	0.247976985185437	0.926154855130635	0.669379147651327	1.28143043997069	1
GCST90199758	ID	exposure	N4-acetylcytidine levels	Inverse variance weighted	6	-0.0898411	0.204398192083588	0.660270607832195	-0.490462	0.310779360547452	0.914076424189658	0.612343700233551	1.36448812805729	1
GCST90200697	ID	exposure	N2-acetyl,N6,N6-dimethyllysine levels	MR Egger	5	-0.0451683	0.0931449553786186	0.66093428089309	-0.227732	0.137395847220342	0.95583663414215	0.79633734882291	1.14728220711819	1
GCST90199961	ID	exposure	Methionine sulfone levels	Inverse variance weighted	7	-0.0556263	0.128652276971469	0.665467448328342	-0.307785	0.196532180243784	0.945892566336105	0.735073528877062	1.21717448921976	1
GCST90199840	ID	exposure	Pregnenediol disulfate (C21H34O8S2) levels	Inverse variance weighted	6	-0.0538174	0.124550062773324	0.665672898920714	-0.297935	0.190300754554964	0.94760515326821	0.742349226026046	1.20961333967763	1
GCST90200037	ID	exposure	1-stearoyl-2-linoleoyl-gpc (18:0/18:2) levels	Inverse variance weighted	3	0.119271964816755	0.276355856295686	0.666040635615133	-0.422386	0.660929443156299	1.12667629293645	0.655481293775459	1.93659144985436	1
GCST90200672	ID	exposure	X-26054 levels	MR Egger	3	0.154783023869059	0.267879024900758	0.666447482137628	-0.37026	0.679825912674545	1.16740463468235	0.690554856324986	1.97353413504409	1
GCST90200127	ID	exposure	Behenoylcarnitine (C22) levels	MR Egger	3	1.13316053998719	1.97872590606737	0.668904993137369	-2.74514	5.01146331587924	3.10545592385803	0.064239163179157	150.124254703149	1
GCST90200635	ID	exposure	X-24494 levels	MR Egger	4	-0.253351	0.513505718233429	0.670600699425295	-1.25982	0.753119853166736	0.776195114206273	0.283704361881038	2.12361505943401	1
GCST90200592	ID	exposure	X-21607 levels	Inverse variance weighted	3	0.0735986614745499	0.17305155682156	0.67061869124356	-0.265582	0.412779712844807	1.07637472815115	0.766759267067095	1.51101213270511	1
GCST90199788	ID	exposure	1-arachidonoyl-gpc (20:4n6) levels	Weighted median	5	-0.0424411	0.100494562715501	0.672790064286161	-0.23941	0.154528286751076	0.958446958389305	0.787091794320663	1.16711	1
GCST90200076	ID	exposure	1-(1-enyl-stearoyl)-2-linoleoyl-GPE (p-18:0/18:2) levels	Inverse variance weighted	3	-0.107494	0.255042309850803	0.673408620296818	-0.607377	0.392389094616637	0.898082061183358	0.544778079948996	1.48051365924059	1
GCST90200172	ID	exposure	3-carboxy-4-methyl-5-pentyl-2-furanpropionate (3-CMPFP) levels	Weighted median	3	-0.102273	0.243021255672913	0.673873145262215	-0.578594	0.37404900339193	0.902783367247492	0.560685958569434	1.45360838045276	1
GCST90200195	ID	exposure	N-acetyl-isoputreanine levels	MR Egger	7	0.147000279090939	0.330664824688842	0.675220826380682	-0.501103	0.79510333548107	1.15835	0.605862160140662	2.21466983895333	1
GCST90200043	ID	exposure	1-palmitoyl-2-docosahexaenoyl-gpc (16:0/22:6) levels	Weighted median	3	-0.111677	0.267037207985453	0.675794297920109	-0.63507	0.41171555729485	0.894332749215791	0.529898236217693	1.50940503601014	1
GCST90199871	ID	exposure	Androstenediol (3beta,17beta) monosulfate (2) levels	Weighted median	4	0.10379494840076	0.24960673370657	0.677531530620613	-0.385434	0.593024146465638	1.10937295289341	0.680155214892313	1.80945219806379	1
GCST90200017	ID	exposure	Sphingomyelin (d17:1/16:0, d18:1/15:0, d16:1/17:0) levels	Weighted median	3	0.0973291210781157	0.234120221382002	0.677612833179924	-0.361547	0.556204754986839	1.10222307877879	0.696598194568133	1.74404086152677	1
GCST90200172	ID	exposure	3-carboxy-4-methyl-5-pentyl-2-furanpropionate (3-CMPFP) levels	Inverse variance weighted	3	-0.0949656	0.229306703346697	0.678769890182065	-0.544407	0.354475531293349	0.90940421082735	0.580185878956233	1.42543286327191	1
GCST90199849	ID	exposure	21-hydroxypregnenolone disulfate levels	Weighted median	7	-0.0862927	0.208513343732627	0.67898587691934	-0.494979	0.322393451143656	0.917325688331865	0.609583796024126	1.38042780002017	1
GCST90200039	ID	exposure	1-stearoyl-2-linoleoyl-GPE (18:0/18:2) levels	Inverse variance weighted	4	0.0613194506284872	0.148220225208007	0.679090153212392	-0.229192	0.351831092036181	1.06323851215285	0.795175693382216	1.42166837232741	1
GCST90200926	ID	exposure	N-stearoyl-sphingosine (d18:1 to 18:0) to N-palmitoyl-sphinganine (d18:0 to 16:0) ratio	Inverse variance weighted	5	-0.123378	0.298373532802522	0.679238234776035	-0.70819	0.46143381811276	0.883929203420331	0.49253466725927	1.5863468880415	1
GCST90200456	ID	exposure	X-11308 levels	Weighted median	4	-0.0915849	0.22176442532596	0.679619172626388	-0.526243	0.343073367348734	0.912483837245393	0.590820411544878	1.40927215269514	1
GCST90200098	ID	exposure	Ceramide (d18:1/24:1) levels	Weighted median	3	0.153286214226531	0.371255442733552	0.679690060798302	-0.574374	0.880946881984293	1.16565855926568	0.563056976969124	2.41318362504521	1
GCST90199817	ID	exposure	Indoleacetylglutamine levels	MR Egger	3	-3.63008	6.59578646866658	0.679702400508274	-16.5578	9.29766095732379	0.0265140493782021	6.44212686480584e-08	10912.4646127397	1
GCST90200201	ID	exposure	6-bromotryptophan levels	Weighted median	4	-0.107396	0.261292059050716	0.681057955029165	-0.619529	0.404736204100187	0.898169719214749	0.538198048119364	1.49890704236702	1
GCST90199927	ID	exposure	Histidine betaine (hercynine) levels	Inverse variance weighted	3	0.131217235949589	0.321146571792583	0.682840666097376	-0.49823	0.760664516663053	1.14021545019578	0.607605142442323	2.13969761289271	1
GCST90200699	ID	exposure	Deoxycholic acid glucuronide levels	MR Egger	3	0.352065147043512	0.647281100666927	0.682862431537514	-0.916606	1.62073610435069	1.4220011598725	0.399873988496989	5.05681128767381	1
GCST90200295	ID	exposure	Gamma-glutamyltyrosine levels	Inverse variance weighted	2	-0.193934	0.474989705515161	0.683059703405939	-1.12491	0.737045579295053	0.823712066898234	0.324680367136918	2.08975237750559	1
GCST90200892	ID	exposure	Hypotaurine to taurine ratio	Weighted median	3	0.178856855451439	0.439814893958239	0.684254832326725	-0.68318	1.04089404760959	1.19584955257125	0.505008339133886	2.83174760012376	1
GCST90200541	ID	exposure	X-15523 levels	MR Egger	5	-0.0546448	0.12263090081342	0.686077975082051	-0.295001	0.185711731231824	0.946821366657592	0.744530545154594	1.20407511309453	1
GCST90201001	ID	exposure	Serine to alpha-ketobutyrate ratio	Weighted median	3	-0.172521	0.428493142773199	0.687225212611845	-1.01237	0.667325147188542	0.841540269014192	0.363357539386187	1.94901700834063	1
GCST90199861	ID	exposure	Pregnenediol sulfate (C21H34O5S) levels	MR Egger	4	0.405711191696318	0.872319490909029	0.687589332442121	-1.30404	2.11545739387801	1.50036917080381	0.271434339997773	8.29337823916078	1
GCST90200688	ID	exposure	Androsterone glucuronide levels	MR Egger	4	0.0974005520098098	0.209857744852701	0.688176370830356	-0.313921	0.508721731921103	1.10230181441229	0.730577013288866	1.66316386630713	1
GCST90200541	ID	exposure	X-15523 levels	Inverse variance weighted	5	0.0136791874397073	0.034112966013509	0.688422539685034	-0.0531822	0.0805406008261848	1.01377317559577	0.948207208781763	1.08387285188219	1
GCST90200456	ID	exposure	X-11308 levels	Inverse variance weighted	4	-0.0741254	0.185055849806064	0.688746239251554	-0.436835	0.288584031919406	0.928555214419573	0.64607809053748	1.33453648847385	1
GCST90201015	ID	exposure	Bilirubin (Z,Z) to androsterone glucuronide ratio	Inverse variance weighted	7	-0.0425812	0.106589456632913	0.689533591227169	-0.251497	0.166334115619135	0.95831262880119	0.777636137042313	1.18096761553904	1
GCST90200331	ID	exposure	1-palmitoyl-2-oleoyl-GPE (16:0/18:1) levels	Weighted median	6	-0.0649094	0.163644273139006	0.691626132180373	-0.385652	0.255833397818371	0.937152386589584	0.680007023025573	1.29153753704324	1
GCST90200601	ID	exposure	X-23654 levels	MR Egger	4	0.362095327103504	0.790145071530238	0.691738465395589	-1.18659	1.91077966730277	1.43633585717131	0.305260730609975	6.75835601413127	1
GCST90199900	ID	exposure	Argininate levels	MR Egger	4	-0.428979	0.943272241361811	0.693863491051444	-2.27779	1.41983474913026	0.65117370530601	0.102510254961015	4.13643683398523	1
GCST90199842	ID	exposure	Androstenediol (3beta,17beta) disulfate (1) levels	MR Egger	3	0.175190050483869	0.338709301587813	0.696119039335586	-0.48868	0.839060281595982	1.19147263504702	0.613435484175984	2.31419126654014	1
GCST90200183	ID	exposure	N-acetyl-2-aminooctanoate levels	MR Egger	3	-0.244341	0.473170347682016	0.696539537066512	-1.17175	0.68307277996049	0.783220431032814	0.309822730254588	1.97995235237633	1
GCST90200026	ID	exposure	Glycodeoxycholate 3-sulfate levels	MR Egger	4	-0.0910453	0.202474665022458	0.696988750430848	-0.487896	0.305805055771919	0.912976363388828	0.61391694352547	1.35771760153759	1
GCST90200224	ID	exposure	2-ketocaprylate levels	Inverse variance weighted	2	-0.234555	0.602516830602128	0.697060509520963	-1.41549	0.946378295913709	0.790922975496501	0.242807172357273	2.57636192166422	1
GCST90200344	ID	exposure	N6,n6,n6-trimethyllysine levels	Weighted median	3	-0.0853048	0.2192349752052	0.697200693668249	-0.515005	0.344395783966322	0.918232394420569	0.597497416617786	1.41113703040943	1
GCST90199676	ID	exposure	1-oleoylglycerol (18:1) levels	Inverse variance weighted	2	-0.423865	1.09002739438567	0.697381477414074	-2.56032	1.71258823975012	0.654511938441774	0.077280072862414	5.54329	1
GCST90200018	ID	exposure	Adipoylcarnitine (C6-DC) levels	Weighted median	3	-0.0986611	0.255093403033088	0.698930443800152	-0.598644	0.401321957185168	0.906049704685994	0.549556229054139	1.49379813012856	1
GCST90200058	ID	exposure	1-(1-enyl-stearoyl)-2-arachidonoyl-GPE (p-18:0/20:4) levels	Inverse variance weighted	3	-0.0771348	0.20038293989254	0.700283991734258	-0.469885	0.315615727302765	0.925765019769236	0.625073899474653	1.37110327682637	1
GCST90200146	ID	exposure	Docosahexaenoylcarnitine (C22:6) levels	MR Egger	3	0.798949132386572	1.57536754051425	0.701201246786585	-2.28877	3.88666951179451	2.22320340803574	0.101390969799611	48.7482603556346	1
GCST90200700	ID	exposure	Decadienedioic acid (C10:2-DC) levels	MR Egger	4	0.0575677284881198	0.130644123733834	0.702522419481441	-0.198495	0.313630211006435	1.05925701010113	0.819964072235886	1.36838362977152	1
GCST90199863	ID	exposure	16a-hydroxy DHEA 3-sulfate levels	Weighted median	4	-0.0340486	0.0897015803048983	0.704260254556297	-0.209864	0.141766539482028	0.966524571079496	0.810694772360022	1.1523075988031	1
GCST90199961	ID	exposure	Methionine sulfone levels	Weighted median	7	-0.0564199	0.14915269038609	0.705230560929051	-0.348759	0.23591939174727	0.945142204923111	0.705563041444755	1.26607225018158	1
GCST90200131	ID	exposure	Sphingomyelin (d18:1/19:0, d19:1/18:0) levels	Inverse variance weighted	4	0.137424952776307	0.363430755656731	0.705332222160782	-0.574899	0.8497492338635	1.14731559989063	0.562761520108114	2.33906022128078	1
GCST90199858	ID	exposure	5alpha-androstan-3alpha,17beta-diol monosulfate (1) levels	Weighted median	5	0.0262601969480687	0.0695147676334211	0.705605702654029	-0.109989	0.162509141509574	1.02660803400183	0.895844215625229	1.17645907301141	1
GCST90200807	ID	exposure	Carnitine to ergothioneine ratio	Weighted median	3	-0.0880991	0.234156496897486	0.706738217001687	-0.547046	0.370847610482523	0.915670107856903	0.578656722408458	1.44896224990338	1
GCST90200079	ID	exposure	1-oleoyl-2-arachidonoyl-GPE (18:1/20:4) levels	MR Egger	5	-0.106996	0.258683657389765	0.706944935989224	-0.614016	0.400024152996771	0.898529432890381	0.541173264684617	1.49186073011352	1
GCST90200547	ID	exposure	X-17654 levels	MR Egger	4	0.187454962140986	0.433488719212219	0.707588201750387	-0.662183	1.03709285179694	1.20617592461641	0.515724316039822	2.82100400519398	1
GCST90200992	ID	exposure	Alanine to asparagine ratio	Weighted median	3	0.172035223186935	0.458665689583047	0.707602760227837	-0.72695	1.07101997476971	1.18771966774901	0.483381284234316	2.91835463053221	1
GCST90200649	ID	exposure	X-24588 levels	MR Egger	7	0.178776162299429	0.450569154106392	0.707900035440631	-0.704339	1.06189170434796	1.19575305959474	0.494435100229399	2.89183631758101	1
GCST90200046	ID	exposure	1-stearoyl-2-docosahexaenoyl-gpc (18:0/22:6) levels	Weighted median	3	-0.0736931	0.196781183633036	0.708038026924876	-0.459384	0.311998066701268	0.928956790380363	0.6316725266614	1.3661520518469	1
GCST90200674	ID	exposure	Androsterone sulfate levels	Weighted median	5	0.0237163494067543	0.063457177792094	0.70859935991193	-0.10066	0.148092417879259	1.0239998185364	0.904240676402437	1.15962006103772	1
GCST90200073	ID	exposure	1-linoleoyl-2-arachidonoyl-GPC (18:2/20:4n6) levels	MR Egger	4	-0.136523	0.317250051555872	0.708888965236762	-0.758333	0.485287528690859	0.872386628213521	0.468446830092388	1.62464207290219	1
GCST90200793	ID	exposure	Glycolithocholate to glycolithocholate sulfate ratio	Weighted median	3	0.0895271011370488	0.240589620039766	0.709806935645972	-0.382029	0.56108275641499	1.09365697225821	0.682475565423712	1.7525690787573	1
GCST90200010	ID	exposure	Sphingomyelin (d18:1/22:1, d18:2/22:0, d16:1/24:1) levels	MR Egger	3	-0.825789	1.68959369501009	0.710588057653803	-4.13739	2.48581463222117	0.437889357046985	0.0159644220869913	12.0109007372881	1
GCST90199858	ID	exposure	5alpha-androstan-3alpha,17beta-diol monosulfate (1) levels	Inverse variance weighted	5	0.0254952121399846	0.0688495194066167	0.711156429783399	-0.10945	0.160440270176953	1.02582299476179	0.8963271177174	1.17402764658273	1
GCST90199839	ID	exposure	Taurocholenate sulfate levels	Weighted median	5	-0.0476094	0.128789431604391	0.711629757648424	-0.300037	0.204817933598722	0.953506199291728	0.740791078865765	1.22730159423599	1
GCST90200179	ID	exposure	Glyco-beta-muricholate levels	Weighted median	3	-0.0391511	0.105984383739814	0.711826204314162	-0.246881	0.168578278159467	0.961605386158453	0.781234040655918	1.18362087488224	1
GCST90199853	ID	exposure	5alpha-pregnan-3beta,20beta-diol monosulfate (1) levels	Inverse variance weighted	5	0.0474244320331245	0.128690561234209	0.712489089552174	-0.204809	0.299657932052175	1.04856696005398	0.81480287351424	1.34939714310865	1
GCST90200957	ID	exposure	N-acetylneuraminate to N-acetylglucosamine to N-acetylgalactosamine ratio	MR Egger	3	0.245717943662546	0.50694038360848	0.712668570144199	-0.747885	1.23932109553517	1.2785389026792	0.473366566686527	3.45326822953812	1
GCST90200787	ID	exposure	Glutamine to asparagine ratio	Weighted median	6	-0.0847212	0.230100637791552	0.712730172269236	-0.535718	0.366276066036415	0.918768415995502	0.585248676461341	1.44235337247558	1
GCST90200022	ID	exposure	Glycochenodeoxycholate 3-sulfate levels	Inverse variance weighted	8	-0.056924	0.154999174002472	0.713429995653171	-0.360722	0.24687440431717	0.944665883228423	0.697172536134385	1.28001833790498	1
GCST90199668	ID	exposure	Hexanoylcarnitine levels (Biocrates platform)	MR Egger	4	0.147176253947685	0.348360738814287	0.713759800735369	-0.535611	0.829963302023688	1.15855814548211	0.585311676006663	2.29323458165161	1
GCST90200082	ID	exposure	1-oleoyl-2-linoleoyl-GPE (18:1/18:2) levels	MR Egger	5	-0.121709	0.301908947351998	0.713861016220059	-0.713451	0.470032067120552	0.885405568293447	0.489950454380346	1.60004550124668	1
GCST90200661	ID	exposure	X-25422 levels	MR Egger	5	0.182004380555003	0.453446237789744	0.715020967118003	-0.70675	1.0707590066229	1.19961944886734	0.493244519315884	2.91759313230027	1
GCST90200179	ID	exposure	Glyco-beta-muricholate levels	Inverse variance weighted	3	-0.0376594	0.103289571851974	0.715409958855954	-0.240107	0.164788175187055	0.963040910593139	0.786543738489884	1.1791433204423	1
GCST90199788	ID	exposure	1-arachidonoyl-gpc (20:4n6) levels	MR Egger	5	0.0637640826558221	0.159106497330243	0.715429371215207	-0.248085	0.375612817423098	1.06584091873956	0.780293886957084	1.45588333197087	1
GCST90200726	ID	exposure	N-acetylputrescine to (N(1) + N(8))-acetylspermidine ratio	Inverse variance weighted	5	-0.0594661	0.163443008928024	0.715981967510358	-0.379814	0.260882172844481	0.942267452686155	0.683988330516595	1.2980747079721	1
GCST90199871	ID	exposure	Androstenediol (3beta,17beta) monosulfate (2) levels	MR Egger	4	0.184452578925008	0.442533187805516	0.717293386704425	-0.682912	1.05181762702382	1.20255995324699	0.505143632591341	2.8628499853295	1
GCST90199752	ID	exposure	Epiandrosterone sulfate levels	Weighted median	5	0.0271700739662268	0.0752183315917563	0.717937891753128	-0.120258	0.174598003886069	1.02754254613971	0.886691768485166	1.19076743650286	1
GCST90200045	ID	exposure	1-stearoyl-2-arachidonoyl-GPE (18:0/20:4) levels	Inverse variance weighted	6	-0.037572	0.10444119759032	0.719039578004029	-0.242277	0.167132791815807	0.963125113115702	0.78483898040873	1.18191120302288	1
GCST90200238	ID	exposure	Pregnenetriol disulfate levels	MR Egger	5	0.113662913747166	0.288154421804489	0.719616522378582	-0.45112	0.678445580483964	1.1203743984168	0.636914565187554	1.97081188158755	1
GCST90199736	ID	exposure	Alpha-hydroxyisovalerate levels	Inverse variance weighted	3	-0.0960467	0.268438224632089	0.720494291054994	-0.622186	0.4300921899583	0.908421564245888	0.536769962975278	1.53739924978804	1
GCST90200587	ID	exposure	X-21733 levels	MR Egger	3	-2.27031	4.8585242370464	0.721711610398374	-11.793	7.2523944617725	0.103279844006554	7.55711883080176e-06	1411.48054130657	1
GCST90199914	ID	exposure	Oleoyl-linoleoyl-glycerol (18:1/18:2) [2] levels	Weighted median	6	0.105639357982734	0.296706538006659	0.72181070510953	-0.475905	0.687184172475787	1.11142097911671	0.621322221441746	1.98810947072585	1
GCST90200239	ID	exposure	Tetradecadienedioate (C14:2-DC) levels	MR Egger	4	0.1794640139226	0.439707151252194	0.722715050702195	-0.682362	1.0412900303769	1.19657584322178	0.505421773857273	2.83286914541644	1
GCST90200594	ID	exposure	X-21467 levels	Weighted median	6	-0.0465402	0.131461486152543	0.723322605173348	-0.304205	0.211124291308882	0.954526167275796	0.737709816405209	1.23506585347342	1
GCST90201016	ID	exposure	Bilirubin (Z,Z) to etiocholanolone glucuronide ratio	MR Egger	4	-0.0966108	0.237835195050136	0.723929357850275	-0.562768	0.369546134686871	0.907909252449717	0.569630240282699	1.44707768722868	1
GCST90200586	ID	exposure	X-21471 levels	MR Egger	3	0.350260369753447	0.763286849714714	0.726115019208385	-1.14578	1.84630259519429	1.41943707896619	0.317975209849959	6.33634811372489	1
GCST90199781	ID	exposure	Hexanoylglycine levels	MR Egger	3	-1.10145	2.4254297288989	0.728622771749838	-5.85529	3.65239582364015	0.332389952031992	0.00286470840130795	38.5669550734679	1
GCST90201020	ID	exposure	Paraxanthine to 5-acetylamino-6-formylamino-3-methyluracil ratio	Inverse variance weighted	5	0.0326937706135766	0.0943313831519044	0.728903688524825	-0.152196	0.217583281591309	1.03323408415023	0.858820158516935	1.24306894995726	1
GCST90199649	ID	exposure	1-stearoyl-2-arachidonoyl-GPI (18:0/20:4) levels	Inverse variance weighted	5	-0.093204	0.269561500403953	0.729521867628331	-0.621545	0.435136518544209	0.911007615513229	0.537114189849226	1.54517398945664	1
GCST90200123	ID	exposure	Sphingomyelin (d18:0/20:0, d16:0/22:0) levels	Inverse variance weighted	5	0.112717750074454	0.326858807334787	0.730206013603741	-0.527926	0.753361012450636	1.11931596151243	0.589827290853861	2.12412725067838	1
GCST90199850	ID	exposure	5alpha-androstan-3alpha,17alpha-diol monosulfate levels	Weighted median	5	0.0404777665696123	0.11813745056129	0.731874716280222	-0.191072	0.27202716966974	1.04130815759271	0.826073408998553	1.31262266435091	1
GCST90200772	ID	exposure	Phosphate to citrate ratio	MR Egger	3	-11.1657	25.0196056174547	0.732776376559571	-60.2041	37.872742889244	1.41515822411013e-05	7.13981153011619e-27	28049379046199396	1
GCST90200686	ID	exposure	Bilirubin (E,E) levels	MR Egger	4	0.0549051306107922	0.140010251320877	0.732790313248384	-0.219515	0.329325223199712	1.0564403860671	0.802908144509064	1.39002985203994	1
GCST90200882	ID	exposure	Aspartate to mannose ratio	MR Egger	3	-0.349448	0.784825848238513	0.733319045583539	-1.88771	1.1888105761786	0.705077124027909	0.151418651972886	3.2831737989352	1
GCST90200243	ID	exposure	Hydroxypalmitoyl sphingomyelin (d18:1/16:0(OH)) levels	MR Egger	3	0.18290063882866	0.411513097314045	0.733742463322911	-0.623665	0.989466309564187	1.20069509968209	0.535976462615209	2.68979856944874	1
GCST90200647	ID	exposure	X-24736 levels	Weighted median	3	-0.0519359	0.153004839332689	0.734278769404489	-0.351825	0.247953619878281	0.949389753799274	0.703402960361071	1.28140049930465	1
GCST90200185	ID	exposure	Gamma-glutamylcitrulline levels	Weighted median	4	-0.124606	0.367735964663907	0.734726275832812	-0.845368	0.596156888673533	0.882845026183316	0.429399270333427	1.81512963366567	1
GCST90200548	ID	exposure	X-17676 levels	MR Egger	3	0.333679834170882	0.754257348462026	0.734840347537982	-1.14466	1.81202423715645	1.39609608975054	0.318330677920696	6.12282895430619	1
GCST90200581	ID	exposure	X-21441 levels	MR Egger	6	-0.121052	0.334299862809079	0.735592234080183	-0.77628	0.534175612436784	0.885987781885575	0.460114526527638	1.70604122320265	1
GCST90200665	ID	exposure	X-25433 levels	Inverse variance weighted	3	-0.0518719	0.155141776420686	0.738114152136755	-0.35595	0.252205958969148	0.949450461998034	0.700507781621118	1.28686105056838	1
GCST90200057	ID	exposure	1-(1-enyl-palmitoyl)-2-oleoyl-gpc (p-16:0/18:1) levels	Inverse variance weighted	4	0.0883987815928962	0.266053089448847	0.73969299196104	-0.433065	0.609862836912636	1.09242367363013	0.64851815922621	1.84017897684078	1
GCST90200957	ID	exposure	N-acetylneuraminate to N-acetylglucosamine to N-acetylgalactosamine ratio	Weighted median	3	0.054956614175157	0.166912442349527	0.741963597398726	-0.272192	0.38210500118023	1.05649477678381	0.761708172150597	1.46536594220863	1
GCST90199918	ID	exposure	Carboxyethyl-gaba levels	MR Egger	3	1.14578556194992	2.68334739466797	0.743084289072159	-4.11358	6.40514645549913	3.14491090906508	0.0163492160369428	604.950390502395	1
GCST90200236	ID	exposure	Undecenoylcarnitine (C11:1) levels	MR Egger	6	0.130688804566009	0.372185408493808	0.74319864996938	-0.598795	0.860172205213873	1.13961308373655	0.54947357466202	2.36356767733982	1
GCST90200586	ID	exposure	X-21471 levels	Weighted median	3	0.0646496658094685	0.1977318875418	0.743701016328786	-0.322905	0.452204165391396	1.06678522757194	0.724042755506953	1.57177281743383	1
GCST90200634	ID	exposure	X-24518 levels	Weighted median	4	0.044480867903753	0.136341861920926	0.74423890193677	-0.222749	0.311710917268768	1.04548497419996	0.800315558101569	1.36575981837801	1
GCST90199841	ID	exposure	Glycocholenate sulfate levels	MR Egger	6	0.0533098233692256	0.152941516804902	0.74499009196148	-0.246456	0.353075196306834	1.05475638267747	0.781566101715449	1.42343817670319	1
GCST90200174	ID	exposure	3-hydroxybutyroylglycine levels	MR Egger	3	-0.151119	0.357927322573479	0.745669669750464	-0.852656	0.550418732663693	0.85974553798597	0.426281065618222	1.73397893949336	1
GCST90200592	ID	exposure	X-21607 levels	Weighted median	3	0.0555695552011217	0.171612593975634	0.746083291606707	-0.280791	0.391930239393364	1.05714254427758	0.755186055481367	1.47983447365076	1
GCST90200304	ID	exposure	Citrate levels	MR Egger	4	-0.424579	1.14433234235297	0.746232252998715	-2.66747	1.81831285057605	0.654045380730711	0.0694276600241284	6.16145	1
GCST90200103	ID	exposure	Linoleoyl-arachidonoyl-glycerol (18:2/20:4) [1] levels	Inverse variance weighted	3	-0.0475402	0.147844085647001	0.747789046960948	-0.337315	0.242234248296607	0.95357217731361	0.713684302744708	1.2740926118868	1
GCST90200807	ID	exposure	Carnitine to ergothioneine ratio	Inverse variance weighted	3	-0.0687842	0.214051460197972	0.747949435424562	-0.488325	0.350756630341071	0.933528084166349	0.61365334581525	1.42014166445964	1
GCST90200258	ID	exposure	2-hydroxy-4-(methylthio)butanoic acid levels	MR Egger	4	0.0841776004654581	0.228736767428098	0.748164068484004	-0.364146	0.532501664624531	1.08782207436058	0.694789425864773	1.70318778814644	1
GCST90199669	ID	exposure	Acetylcarnitine levels (Biocrates platform)	Inverse variance weighted	2	0.106182791149951	0.332818024297255	0.749694976302229	-0.546141	0.75850611877257	1.11202512628144	0.579180829630125	2.13508427457962	1
GCST90200671	ID	exposure	X-26109 levels	Inverse variance weighted	6	-0.0256258	0.0805463878823339	0.750371705711668	-0.183497	0.132245145117407	0.974699778262604	0.832354626347979	1.14138809069103	1
GCST90200402	ID	exposure	Lysine levels	Inverse variance weighted	4	-0.0757405	0.238361158730297	0.750670598189047	-0.542928	0.391447361593061	0.927056737749678	0.581044239896029	1.47912006693477	1
GCST90200241	ID	exposure	Pregnenetriol sulfate levels	MR Egger	4	0.298454176783117	0.820534778091415	0.75090989932858	-1.30979	1.90670234184229	1.34777377645169	0.269875648205744	6.73085609823536	1
GCST90200017	ID	exposure	Sphingomyelin (d17:1/16:0, d18:1/15:0, d16:1/17:0) levels	MR Egger	3	-0.329258	0.798566639879254	0.751034442524571	-1.89445	1.23593268125247	0.719457421065623	0.150401251392191	3.44158692786829	1
GCST90200351	ID	exposure	N-acetylputrescine levels	Inverse variance weighted	4	0.0648123638195459	0.204532643496269	0.751334436606326	-0.336072	0.465696345072233	1.06695880552566	0.714571928176183	1.59312316619309	1
GCST90199872	ID	exposure	Androstenediol (3beta,17beta) monosulfate (1) levels	Weighted median	3	0.074126063019171	0.234563095925606	0.751989160975929	-0.385618	0.533869731033359	1.07694255956979	0.680030516240254	1.7055194567224	1
GCST90200307	ID	exposure	Urate levels	Weighted median	5	0.0733264185051644	0.232251621197289	0.752215251809075	-0.381887	0.52853959605185	1.07608173258379	0.68257234397553	1.69645299200994	1
GCST90200139	ID	exposure	Dihomo-linolenoylcarnitine (C20:3n3 or 6) levels	Inverse variance weighted	9	0.0342409409685827	0.109218690804202	0.753894690490545	-0.179828	0.248309574944819	1.03483391057789	0.83541414670937	1.28185670149357	1
GCST90199767	ID	exposure	5,6-dihydrouridine levels	MR Egger	4	0.19676967492312	0.549140437846742	0.754388562996606	-0.879546	1.27308493310274	1.21746359601408	0.414971438813268	3.57185451571886	1
GCST90200471	ID	exposure	X-11381 levels	Weighted median	5	0.0853149031685081	0.273031477075292	0.754681250746459	-0.449827	0.62045659823608	1.08905996113875	0.637738603548327	1.85977701891722	1
GCST90200117	ID	exposure	Glycosyl-N-(2-hydroxynervonoyl)-sphingosine (d18:1/24:1(2OH)) levels	Inverse variance weighted	6	0.0501332798689361	0.16066205228906	0.755008738025007	-0.264764	0.365030902355494	1.05141121898752	0.767386769026608	1.44055852411301	1
GCST90200590	ID	exposure	X-21470 levels	Inverse variance weighted	4	-0.0472206	0.151661359153641	0.755530445347751	-0.344477	0.250035678755969	0.953876963255309	0.708590956496683	1.28407122993452	1
GCST90199872	ID	exposure	Androstenediol (3beta,17beta) monosulfate (1) levels	Inverse variance weighted	3	0.0676355990787914	0.21831177564704	0.756703956139295	-0.360255	0.49552667934699	1.06997533743155	0.697498105660376	1.64136248316811	1
GCST90200675	ID	exposure	N-acetyltyrosine levels	MR Egger	3	0.103488451139491	0.258076431577982	0.757213916586853	-0.402341	0.609318257032336	1.10903298522386	0.668752424904312	1.83917712521272	1
GCST90199648	ID	exposure	1,5-anhydroglucitol (1,5-ag) levels	Inverse variance weighted	4	0.063776354387772	0.206839404374386	0.757825499143322	-0.341629	0.469181586961568	1.06585399853387	0.710611879348142	1.59868527280004	1
GCST90200416	ID	exposure	Trans-urocanate levels	MR Egger	3	0.160343940175503	0.404191881778186	0.759573859616573	-0.631872	0.952560028460747	1.17391455794483	0.53159564304196	2.59233762991177	1
GCST90199876	ID	exposure	Palmitoyl sphingomyelin (d18:1/16:0) levels	Inverse variance weighted	4	-0.0904552	0.296267539459832	0.760125450443127	-0.67114	0.490229141440868	0.913515225672249	0.511125760071887	1.63269029410228	1
GCST90200726	ID	exposure	N-acetylputrescine to (N(1) + N(8))-acetylspermidine ratio	MR Egger	5	-0.111614	0.335031357426724	0.760948751668597	-0.768276	0.545047261801288	0.894389247432398	0.4638121493302	1.72468989240124	1
GCST90200239	ID	exposure	Tetradecadienedioate (C14:2-DC) levels	Weighted median	4	0.0509960907750333	0.168664495121813	0.762383545891925	-0.279586	0.381578501213787	1.05231877952432	0.756096459006137	1.46459463015493	1
GCST90200537	ID	exposure	X-16087 levels	MR Egger	5	-0.206586	0.624056451003033	0.762390862757889	-1.42974	1.01656495190956	0.813356560274363	0.239372027705039	2.76368504910074	1
GCST90199851	ID	exposure	Androstenediol (3beta,17beta) disulfate (2) levels	Weighted median	4	-0.0743319	0.247666035971134	0.76407844227413	-0.559757	0.411093567798963	0.92836355347439	0.57134771699368	1.50846649384464	1
GCST90199954	ID	exposure	N2,N5-diacetylornithine levels	Weighted median	3	0.0464741122090481	0.156175783528536	0.76602705221085	-0.25963	0.352578647924978	1.0475709594195	0.771336601008877	1.42273154623251	1
GCST90200908	ID	exposure	Retinol (Vitamin A) to linoleoyl-arachidonoyl-glycerol (18:2 to 20:4) [2] ratio	Inverse variance weighted	3	-0.045968	0.154675898584951	0.766322231503304	-0.349133	0.257196788047043	0.955072549638052	0.705299506545519	1.29329960762316	1
GCST90200636	ID	exposure	X-24544 levels	Weighted median	4	0.0364043624381214	0.122897051903888	0.767063332951414	-0.204474	0.277282584169742	1.0370751159392	0.81507604830278	1.31953919924386	1
GCST90200129	ID	exposure	Sphingomyelin (d18:2/21:0, d16:2/23:0) levels	Weighted median	3	0.105973759200811	0.358491005092411	0.767527439080079	-0.596669	0.808616129181936	1.11179270179472	0.550642990044833	2.24479932390198	1
GCST90199914	ID	exposure	Oleoyl-linoleoyl-glycerol (18:1/18:2) [2] levels	Inverse variance weighted	6	-0.0856247	0.289814154800323	0.767652394892351	-0.65366	0.482411005988851	0.917938634615763	0.520138331417023	1.61997546811193	1
GCST90199839	ID	exposure	Taurocholenate sulfate levels	Inverse variance weighted	5	-0.0355649	0.12091516041057	0.768657522792984	-0.272559	0.201428772942697	0.965060059783719	0.761428765601124	1.2231491126481	1
GCST90199815	ID	exposure	1-ribosyl-imidazoleacetate levels	Inverse variance weighted	5	0.0692045734351403	0.236886319657868	0.770177634947219	-0.395093	0.533501759964562	1.07165541895567	0.673617650544927	1.70489199035687	1
GCST90200050	ID	exposure	5-hydroxyindole sulfate levels	Inverse variance weighted	2	-0.142677	0.489805768660601	0.770826809731792	-1.1027	0.817342038819208	0.867033843525231	0.331974681229591	2.26447295026765	1
GCST90200014	ID	exposure	3beta-hydroxy-5-cholestenoate levels	Inverse variance weighted	4	0.056714079145719	0.194967065419172	0.771135020116219	-0.325421	0.438849527367296	1.05835316189062	0.722222967092829	1.55092189852765	1
GCST90199835	ID	exposure	5alpha-androstan-3beta,17beta-diol disulfate levels	Weighted median	4	0.0418011438421219	0.143739333344777	0.771194996285973	-0.239928	0.323530237197886	1.04268711338027	0.786684540028375	1.38199794338156	1
GCST90200935	ID	exposure	Carnitine to propionylcarnitine (C3) ratio	Inverse variance weighted	2	0.0751639812624752	0.258777881487378	0.771466245957765	-0.432041	0.582368628977736	1.07806091818136	0.649182976179494	1.7902739072885	1
GCST90200774	ID	exposure	Uridine to pseudouridine ratio	MR Egger	3	-2.66718	7.10864961302661	0.771486452257524	-16.6001	11.2657697400107	0.0694475490319287	6.1752168598334e-08	78101.9059899422	1
GCST90200239	ID	exposure	Tetradecadienedioate (C14:2-DC) levels	Inverse variance weighted	4	0.0453592980457873	0.156532812361384	0.77198836331797	-0.261445	0.3521636102741	1.04640376320124	0.76993820994231	1.42214118159398	1
GCST90201015	ID	exposure	Bilirubin (Z,Z) to androsterone glucuronide ratio	MR Egger	7	0.0577755456599674	0.189101924163162	0.772276203412046	-0.312864	0.428415317019765	1.05947716477239	0.731349204254487	1.53482338689133	1
GCST90200512	ID	exposure	X-13684 levels	Inverse variance weighted	5	0.046218041288271	0.159761006217518	0.772355729268235	-0.266914	0.359349613474607	1.04730274130223	0.765739281390755	1.43239749950801	1
GCST90200550	ID	exposure	X-17357 levels	Inverse variance weighted	4	0.0513456903970425	0.178838146136271	0.77403036349199	-0.299177	0.401868456824133	1.05268673408651	0.741428108664196	1.49461471337827	1
GCST90200672	ID	exposure	X-26054 levels	Inverse variance weighted	3	-0.0343982	0.119970009915718	0.774323917365817	-0.269539	0.200742978715791	0.966186653143374	0.76373114197941	1.22231057161417	1
GCST90200710	ID	exposure	X-13431 levels	Inverse variance weighted	4	-0.0419854	0.146583449114153	0.774551402661013	-0.329289	0.24531816108459	0.958883780960579	0.719435099143202	1.27803	1
GCST90199673	ID	exposure	DHEAS levels	MR Egger	3	0.147554522776571	0.40062166251894	0.775339410478318	-0.637664	0.932772981313694	1.15899647481293	0.528525652908683	2.54154707767967	1
GCST90199928	ID	exposure	2-stearoyl-GPE (18:0) levels	Inverse variance weighted	2	0.102430379147705	0.359085058645323	0.775449701739793	-0.601376	0.806237094092539	1.10786016905561	0.548056806561998	2.23946521507364	1
GCST90200258	ID	exposure	2-hydroxy-4-(methylthio)butanoic acid levels	Inverse variance weighted	4	-0.0327205	0.114724707996505	0.775484300200254	-0.257581	0.192139949553517	0.967809045588152	0.772919090152002	1.21184010157913	1
GCST90199819	ID	exposure	Tryptophan betaine levels	Inverse variance weighted	4	-0.0835524	0.292957206118342	0.775488204130745	-0.657749	0.490643690099169	0.919842854465139	0.518016306294693	1.6333672639819	1
GCST90200957	ID	exposure	N-acetylneuraminate to N-acetylglucosamine to N-acetylgalactosamine ratio	Inverse variance weighted	3	0.0452296050159917	0.159071889757285	0.776154151762783	-0.266551	0.357010508940271	1.04626806072682	0.766016706897466	1.42905088758539	1
GCST90200257	ID	exposure	Metabolonic lactone sulfate levels	Weighted median	7	-0.0275009	0.0969779868253798	0.776733504778959	-0.217578	0.162575993436729	0.972873845160673	0.804465083551825	1.17653772419663	1
GCST90200471	ID	exposure	X-11381 levels	Inverse variance weighted	5	0.0676668777133497	0.241053977156029	0.778930878644262	-0.404799	0.540132672939167	1.07000880532253	0.667110941699958	1.71623454496223	1
GCST90200558	ID	exposure	X-18888 levels	Inverse variance weighted	2	-0.108397	0.386388603066834	0.77906318911868	-0.865719	0.648924176956201	0.897270873776742	0.420748863490751	1.91348115417019	1
GCST90200634	ID	exposure	X-24518 levels	Inverse variance weighted	4	-0.0360521	0.128953600304887	0.779804402058342	-0.288801	0.216696990329816	0.964590069570806	0.749161181617396	1.24196771688819	1
GCST90201004	ID	exposure	Glucose to N-stearoyl-sphingosine (d18:1 to 18:0) ratio	Weighted median	4	-0.106306	0.380548484927077	0.77997677274608	-0.852181	0.639569076179672	0.899149507350034	0.426483762309353	1.8956638165778	1
GCST90200665	ID	exposure	X-25433 levels	Weighted median	3	-0.0470725	0.169387463870858	0.781090552103272	-0.379072	0.284926968115231	0.954018265899801	0.684496402274101	1.32966491664043	1
GCST90200677	ID	exposure	N-acetylphenylalanine levels	Weighted median	4	0.0296670415561062	0.106881585198941	0.781343039003602	-0.179821	0.239154948546031	1.03011149252783	0.835419850580611	1.27017533315785	1
GCST90200884	ID	exposure	Mannose to N-acetylglucosamine to N-acetylgalactosamine ratio	Inverse variance weighted	3	0.0476335943614933	0.171891004897728	0.781691721544174	-0.289273	0.38453996396104	1.04878630369921	0.748807921283127	1.46893840137562	1
GCST90200015	ID	exposure	N-acetylkynurenine (2) levels	Weighted median	4	0.0298284642269168	0.108182006213206	0.782759430454147	-0.182208	0.241865196404801	1.03027778929786	0.833427746050342	1.27362249235264	1
GCST90200705	ID	exposure	Ethylmalonate levels	Inverse variance weighted	8	-0.0208254	0.0758154046392896	0.783558166282147	-0.169424	0.127772829787059	0.979389987065151	0.844151281977794	1.13629484103385	1
GCST90200201	ID	exposure	6-bromotryptophan levels	Inverse variance weighted	4	-0.0768817	0.279997975575263	0.783639401168536	-0.625678	0.471914358371225	0.925999417156956	0.53489880159059	1.60306008917053	1
GCST90200039	ID	exposure	1-stearoyl-2-linoleoyl-GPE (18:0/18:2) levels	Weighted median	4	0.0422686975388017	0.155484438939348	0.785736107693292	-0.262481	0.347018197859924	1.04317473958145	0.769141129596535	1.41484247224128	1
GCST90200351	ID	exposure	N-acetylputrescine levels	Weighted median	4	0.0294790314016832	0.108531995853431	0.785917261484271	-0.183244	0.242201743274407	1.02992	0.832565251123583	1.27405119815125	1
GCST90200341	ID	exposure	N-stearoyl-sphingosine (d18:1/18:0) levels	Weighted median	4	-0.0832509	0.307366720868385	0.786504736214729	-0.68569	0.519187830798167	0.92012022134267	0.503742670851171	1.68066211324356	1
GCST90200708	ID	exposure	X-12112 levels	MR Egger	7	0.0237598379343808	0.0833299412437779	0.786978197601021	-0.139567	0.187086522772185	1.02404435174913	0.869734882177473	1.20573160377776	1
GCST90199736	ID	exposure	Alpha-hydroxyisovalerate levels	MR Egger	3	-0.30058	0.868445415325869	0.787873748775564	-2.00273	1.40157343589641	0.740388983033997	0.134965971918244	4.06158558640376	1
GCST90200257	ID	exposure	Metabolonic lactone sulfate levels	Inverse variance weighted	7	-0.0212362	0.0791850958180765	0.788557811056019	-0.176439	0.133966624501041	0.978987736289917	0.838249951825758	1.1433546589756	1
GCST90200674	ID	exposure	Androsterone sulfate levels	MR Egger	5	-0.0227076	0.0781277420967135	0.7902556121464	-0.175838	0.130422768420559	0.97754827115219	0.838753866728348	1.13930994578906	1
GCST90199876	ID	exposure	Palmitoyl sphingomyelin (d18:1/16:0) levels	MR Egger	4	0.195869185185181	0.651864147129123	0.792170967113694	-1.08178	1.47352291355826	1.21636777600094	0.338990043178498	4.36458414123507	1
GCST90200263	ID	exposure	(2 or 3)-decenoate (10:1n7 or n8) levels	Inverse variance weighted	3	0.0833806684136301	0.319094332470769	0.793857978330426	-0.542044	0.708805560056338	1.08695549942937	0.581558201638881	2.03156322859907	1
GCST90200895	ID	exposure	Hypotaurine to cysteine ratio	MR Egger	3	-0.620089	1.85215325705205	0.794331071471466	-4.25031	3.01013178169342	0.537896776683897	0.0142598271419747	20.2900736093257	1
GCST90200330	ID	exposure	1-palmitoyl-2-linoleoyl-gpc (16:0/18:2) levels	Inverse variance weighted	4	-0.046453	0.178295533826441	0.794447943335832	-0.395912	0.30300628477302	0.954609462885527	0.673065783251581	1.35392297351412	1
GCST90199793	ID	exposure	1-linoleoyl-GPE (18:2) levels	Inverse variance weighted	3	-0.0632446	0.242756758656665	0.794457562072352	-0.539048	0.412558642164653	0.938713831693189	0.583303379330965	1.51067812914577	1
GCST90200586	ID	exposure	X-21471 levels	Inverse variance weighted	3	0.0469882094753011	0.180593541775872	0.794719029154174	-0.306975	0.40095155135601	1.04810965124407	0.735668894995623	1.49324492105584	1
GCST90200985	ID	exposure	Cholesterol to oleoyl-linoleoyl-glycerol (18:1 to 18:2) [2] ratio	Inverse variance weighted	8	-0.0546191	0.209935859770191	0.794732196391744	-0.466093	0.356855150645597	0.946845700145424	0.62744866527238	1.42882888992153	1
GCST90199844	ID	exposure	1-palmitoyl-2-linoleoyl-GPE (16:0/18:2) levels	Weighted median	5	0.0284817738054915	0.110483630612502	0.796567594707222	-0.188066	0.245029689805995	1.02889125789143	0.828559902649593	1.27765924609692	1
GCST90200301	ID	exposure	Gamma-glutamylglutamine levels	MR Egger	3	-0.361599	1.09656075573946	0.797218331808546	-2.51086	1.78766014227107	0.696561675565602	0.0811985393539919	5.97545438288608	1
GCST90200103	ID	exposure	Linoleoyl-arachidonoyl-glycerol (18:2/20:4) [1] levels	Weighted median	3	-0.0407751	0.15940217502064	0.798105239678209	-0.353203	0.271653179604417	0.960045035697178	0.70243434130523	1.31213184830081	1
GCST90200696	ID	exposure	N6,N6-dimethyllysine levels	Inverse variance weighted	2	0.0126213234625192	0.0495738045762762	0.799034664158423	-0.0845433	0.109785980432021	1.01270130851701	0.918931833974994	1.11603919067187	1
GCST90200703	ID	exposure	Bilirubin degradation product, C17H18N2O4 (3) levels	MR Egger	3	0.064807636988904	0.198548350961413	0.79914375406428	-0.324347	0.453962404873273	1.06695	0.722999223446294	1.57453880137651	1
GCST90200231	ID	exposure	Lithocholate sulfate (1) levels	Inverse variance weighted	2	-0.0627196	0.247776842589796	0.800168202465792	-0.548362	0.422923002162654	0.93920678160727	0.577895500990342	1.52641676065207	1
GCST90200331	ID	exposure	1-palmitoyl-2-oleoyl-GPE (16:0/18:1) levels	Inverse variance weighted	6	-0.0337805	0.134004258509775	0.800975028516411	-0.296429	0.228867825024148	0.966783669433596	0.743468509536856	1.25717586083873	1
GCST90199706	ID	exposure	Butyrylglycine levels	MR Egger	3	-0.0843371	0.261731559517391	0.801551494774017	-0.597331	0.428656763421662	0.919121374273484	0.55027839841395	1.53519400921656	1
GCST90200680	ID	exposure	5-acetylamino-6-formylamino-3-methyluracil levels	MR Egger	4	-0.0401454	0.140385887701221	0.801803678055413	-0.315302	0.235010917849984	0.960649729346523	0.729568684987484	1.26492257889246	1
GCST90200794	ID	exposure	Oleoyl-linoleoyl-glycerol (18:1 to 18:2) [2] to linoleoyl-arachidonoyl-glycerol (18:2 to 20:4) [1] ratio	MR Egger	5	-0.053999	0.197957111772115	0.802720495063631	-0.441995	0.33399694443639	0.947433059015505	0.642752891819637	1.39653887635462	1
GCST90200129	ID	exposure	Sphingomyelin (d18:2/21:0, d16:2/23:0) levels	Inverse variance weighted	3	-0.0779812	0.315565482453248	0.804818752476913	-0.69649	0.540527188592404	0.924981855797674	0.498331628638147	1.71691175993202	1
GCST90200581	ID	exposure	X-21441 levels	Inverse variance weighted	6	-0.0331896	0.134773330346795	0.805478898637438	-0.297345	0.230966086154547	0.967355091691534	0.742787432449309	1.2598165135022	1
GCST90200689	ID	exposure	N6-methyllysine levels	Inverse variance weighted	4	-0.0127466	0.0522226720689133	0.807168208057639	-0.115103	0.0896098833696999	0.987334339364441	0.891274345818397	1.0937475113716	1
GCST90200267	ID	exposure	Tetrahydrocortisol glucuronide levels	MR Egger	3	-0.163138	0.525074821065517	0.808224845175298	-1.19228	0.866008471802262	0.849473802150175	0.303526964656159	2.37740242075996	1
GCST90200348	ID	exposure	Quinolinate levels	Inverse variance weighted	3	-0.118478	0.491920944801533	0.809673318273673	-1.08264	0.845687125193123	0.888271422594944	0.338699167046115	2.32957797646847	1
GCST90199851	ID	exposure	Androstenediol (3beta,17beta) disulfate (2) levels	Inverse variance weighted	4	-0.0559621	0.23269881065735	0.809949370462212	-0.512052	0.40012761844001	0.945575019357503	0.599264793466353	1.49201509413074	1
GCST90200415	ID	exposure	Serine levels	MR Egger	3	-0.437097	1.42590551539755	0.810640081145682	-3.23187	2.35767785405859	0.645908803562738	0.0394835256470759	10.5663862505335	1
GCST90199791	ID	exposure	1-arachidonoyl-GPE (20:4n6) levels	MR Egger	4	0.0701103280145015	0.257664	0.811061940442479	-0.434912	0.575132270239021	1.07262651548006	0.647321878605267	1.77736560394011	1
GCST90199626	ID	exposure	Xanthurenate levels	MR Egger	4	0.314657685547361	1.15852644800562	0.811395363785053	-1.95605	2.58536952363838	1.36979033166477	0.141415324769187	13.268191094457	1
GCST90200656	ID	exposure	X-25371 levels	Inverse variance weighted	4	-0.0443071	0.185795233744217	0.811514638503213	-0.408466	0.319851603424808	0.956660165356896	0.664669261713809	1.37692341845462	1
GCST90200081	ID	exposure	1-oleoyl-2-docosahexaenoyl-GPC (18:1/22:6) levels	Weighted median	4	-0.0841319	0.354470469665472	0.812388943279884	-0.778894	0.610630230491712	0.91931000025478	0.458913283963411	1.84159166034476	1
GCST90200623	ID	exposure	X-24241 levels	MR Egger	5	0.276630746679852	1.0720991778608	0.81307427080633	-1.82468	2.37794513528703	1.31867935439442	0.161268654701332	10.7827230463758	1
GCST90200772	ID	exposure	Phosphate to citrate ratio	Weighted median	3	0.104271918868063	0.441581521370463	0.81332955634096	-0.761228	0.969771700754171	1.10990221724086	0.467092549093239	2.63734228736386	1
GCST90200681	ID	exposure	Orotidine levels	Weighted median	3	-0.0259007	0.10999769424478	0.813847498602643	-0.241496	0.189694825089709	0.9744318891225	0.785451838494252	1.20888062132379	1
GCST90199673	ID	exposure	DHEAS levels	Weighted median	3	0.0539151571533584	0.229127473237525	0.813970940672408	-0.395175	0.503005004698908	1.05539505563559	0.673562364097258	1.65368313734824	1
GCST90200076	ID	exposure	1-(1-enyl-stearoyl)-2-linoleoyl-GPE (p-18:0/18:2) levels	MR Egger	3	0.35753525839226	1.19328422145496	0.814673121843691	-1.9813	2.69637233244397	1.42980097804308	0.137889613559547	14.825850794992	1
GCST90200098	ID	exposure	Ceramide (d18:1/24:1) levels	MR Egger	3	0.760279474910067	2.55097558225638	0.81560125148418	-4.23963	5.76019161613258	2.13887389856536	0.0144128852091092	317.409143803688	1
GCST90199855	ID	exposure	5alpha-androstan-3beta,17beta-diol monosulfate (2) levels	MR Egger	3	-0.033	0.112113053647038	0.817760160352383	-0.252742	0.186741547729544	0.967538523385046	0.776668529522274	1.2053157282038	1
GCST90199923	ID	exposure	N-palmitoylglycine levels	MR Egger	3	0.136865265318581	0.465016697975701	0.817773483623918	-0.774567	1.04829799335095	1.14667364140413	0.460903095664549	2.85279151357227	1
GCST90200672	ID	exposure	X-26054 levels	Weighted median	3	-0.0283043	0.123029366019128	0.818043813972021	-0.269442	0.212833210455598	0.97209246840565	0.763805652027365	1.23717828563166	1
GCST90200136	ID	exposure	Cerotoylcarnitine (C26) levels	Inverse variance weighted	7	-0.03611	0.157064846846176	0.818165452426281	-0.343957	0.271737078204729	0.964534168039474	0.708959326558278	1.31224193894447	1
GCST90200677	ID	exposure	N-acetylphenylalanine levels	Inverse variance weighted	4	0.0222608807114831	0.0982565561160827	0.820766885356976	-0.170322	0.214843730699005	1.02251050294558	0.843393226170397	1.23966815975208	1
GCST90200743	ID	exposure	Arginine to citrulline ratio	Inverse variance weighted	4	-0.0605618	0.268659596813083	0.821651092718936	-0.587135	0.466011058657884	0.941235644891371	0.555917953732662	1.59362462260054	1
GCST90200102	ID	exposure	1-palmitoleoyl-2-linolenoyl-GPC (16:1/18:3) levels	MR Egger	3	0.110079446014739	0.383982921603608	0.82226187803283	-0.642527	0.862685972357811	1.11636675782579	0.525961595993899	2.36951661009281	1
GCST90200432	ID	exposure	Threonine levels	MR Egger	3	-1.41607	4.94616251474296	0.822485626033765	-11.1106	8.27840374985365	0.242664662348017	1.49536774075341e-05	3937.90348338053	1
GCST90200149	ID	exposure	Ximenoylcarnitine (C26:1) levels	Inverse variance weighted	5	0.0371996587291817	0.165929345681649	0.822609657862742	-0.288022	0.362421176265213	1.03790022599245	0.749745203524333	1.43680396226798	1
GCST90200671	ID	exposure	X-26109 levels	MR Egger	6	-0.0293486	0.122904147845311	0.8230016512477	-0.270241	0.211543512485204	0.971077870912954	0.763195735082141	1.2355837277777	1
GCST90200024	ID	exposure	Taurodeoxycholic acid 3-sulfate levels	MR Egger	5	0.0536668961561246	0.221317801219202	0.824034729364569	-0.380116	0.48744978654576	1.05513307472777	0.683782089832751	1.62815876861704	1
GCST90200143	ID	exposure	Nervonoylcarnitine (C24:1) levels	Weighted median	4	0.0470197160386518	0.212096801481147	0.824555302933029	-0.36869	0.4627294469417	1.04814267409741	0.691639775273164	1.58840353684139	1
GCST90200384	ID	exposure	Guanidinoacetate levels	Inverse variance weighted	3	-0.0527321	0.238099306096197	0.824725706983479	-0.519407	0.413942546195186	0.948634123449268	0.594873361620704	1.51277020998319	1
GCST90200351	ID	exposure	N-acetylputrescine levels	MR Egger	4	0.157918544437456	0.627263921695612	0.824735883034035	-1.07152	1.38735583096085	1.17107080059169	0.342487971335145	4.00424813359783	1
GCST90199856	ID	exposure	Androstenediol (3alpha, 17alpha) monosulfate (3) levels	Weighted median	7	0.0228366742310648	0.103755203450892	0.825792119242997	-0.180524	0.226196872994813	1.02309942740005	0.834833041408774	1.25382248476888	1
GCST90200652	ID	exposure	X-24949 levels	Weighted median	3	-0.0388464	0.176513689826953	0.825811888315899	-0.384813	0.307120387690565	0.961898402721459	0.680577704238775	1.35950462584281	1
GCST90200170	ID	exposure	Octadecadienedioate (C18:2-DC) levels	Inverse variance weighted	3	-0.0431565	0.196172075235518	0.825876565278735	-0.427654	0.341340773766378	0.957761494703034	0.652037136303463	1.40683257081981	1
GCST90200649	ID	exposure	X-24588 levels	Weighted median	7	0.044825462971379	0.204144066894009	0.826200143202221	-0.355297	0.444947834083637	1.04584530524593	0.700965290007835	1.56040879355486	1
GCST90200992	ID	exposure	Alanine to asparagine ratio	Inverse variance weighted	3	-0.151603	0.693274628674865	0.826902246698933	-1.51042	1.20721557236778	0.859329624730357	0.220817000607617	3.34416010500663	1
GCST90200379	ID	exposure	Hypotaurine levels	Weighted median	3	0.0846193951130431	0.390092203874248	0.828269503737727	-0.679961	0.849200114706569	1.08830277450812	0.506636586419868	2.3377761510901	1
GCST90199752	ID	exposure	Epiandrosterone sulfate levels	MR Egger	5	-0.0205608	0.0879522351313473	0.830206474794186	-0.192947	0.151825630378097	0.97964918050942	0.824525564551199	1.16395725994883	1
GCST90200384	ID	exposure	Guanidinoacetate levels	MR Egger	3	0.145727118782966	0.536376908668502	0.83111471651333	-0.905572	1.19702585977323	1.15688045402756	0.404310706057545	3.31025709895625	1
GCST90200708	ID	exposure	X-12112 levels	Inverse variance weighted	7	-0.0122533	0.0576786314797352	0.831762673243955	-0.125303	0.100796787220021	0.987821435883112	0.882229151131573	1.10605185505216	1
GCST90200015	ID	exposure	N-acetylkynurenine (2) levels	Inverse variance weighted	4	0.0229402893638934	0.108075970637112	0.831903594608857	-0.188889	0.234769191812634	1.02320544147536	0.827878716415502	1.26461685112258	1
GCST90200689	ID	exposure	N6-methyllysine levels	Weighted median	4	-0.0114138	0.0539541707880989	0.832460976730768	-0.117164	0.0943363674232187	0.988651083060581	0.88943932910531	1.09892932778232	1
GCST90200258	ID	exposure	2-hydroxy-4-(methylthio)butanoic acid levels	Weighted median	4	-0.0246473	0.116561804117085	0.83253397553281	-0.253108	0.203813818598422	0.975653947458679	0.776383675699139	1.22606986079983	1
GCST90199639	ID	exposure	Imidazole lactate levels	Weighted median	8	0.0236316729898272	0.112042854185298	0.832952523776465	-0.195972	0.243235667193011	1.02391311357182	0.82203498729433	1.27536915137282	1
GCST90200424	ID	exposure	Dimethylglycine levels	Inverse variance weighted	3	-0.0491279	0.235200849731144	0.834544692608116	-0.510122	0.411865748081413	0.952059336961905	0.600422573277772	1.50963175176462	1
GCST90200243	ID	exposure	Hydroxypalmitoyl sphingomyelin (d18:1/16:0(OH)) levels	Weighted median	3	0.0409958329100875	0.196481193892301	0.834721348781077	-0.344107	0.426098972938998	1.04184776406313	0.708852859010239	1.53127232215573	1
GCST90199848	ID	exposure	Succinylcarnitine levels	MR Egger	6	0.0906526198004268	0.408605671169982	0.835290676077011	-0.710214	0.891519735293591	1.09488859656988	0.491538753207324	2.43883321727257	1
GCST90199763	ID	exposure	1-methylxanthine levels	Inverse variance weighted	3	-0.0319751	0.154882775244273	0.836441726981414	-0.335545	0.27159514847812	0.968530706909478	0.71494809703717	1.31205570602114	1
GCST90200054	ID	exposure	1-palmitoyl-2-arachidonoyl-GPE (16:0/20:4) levels	Inverse variance weighted	6	-0.0203385	0.0987295623429747	0.836789059836278	-0.213848	0.173171418337352	0.979866908831584	0.807470734984677	1.18906991600307	1
GCST90200550	ID	exposure	X-17357 levels	Weighted median	4	-0.0403057	0.196135627923506	0.837182038110253	-0.424732	0.344120094770162	0.960495736170942	0.65394530227353	1.41074804879733	1
GCST90199899	ID	exposure	1-(1-enyl-palmitoyl)-GPC (p-16:0) levels	Inverse variance weighted	2	-0.074565	0.363517565347077	0.837477743644185	-0.787059	0.637929413218426	0.928147128739985	0.455181315892803	1.8925581136796	1
GCST90200706	ID	exposure	Biliverdin levels	MR Egger	3	0.0391431874610511	0.150721904276837	0.838240365165771	-0.256272	0.334558119843652	1.03991937640532	0.773931628224456	1.39732279956595	1
GCST90200671	ID	exposure	X-26109 levels	Weighted median	6	-0.018748	0.0920410311723366	0.838594318967363	-0.199148	0.161652414069071	0.981426643700954	0.819428258104962	1.1754515998675	1
GCST90199906	ID	exposure	1-(1-enyl-palmitoyl)-GPE (p-16:0) levels	MR Egger	3	-2.05495	7.98692638178069	0.839681611359044	-17.7093	13.5994232320587	0.128098923176455	2.03674421405392e-08	805664.943380701	1
GCST90199838	ID	exposure	5alpha-pregnan-3beta,20alpha-diol disulfate levels	Weighted median	3	0.0409277740896813	0.207930109735817	0.843957221848676	-0.366615	0.448470789171883	1.04177685954613	0.693076261083964	1.56591573831774	1
GCST90200863	ID	exposure	Phosphate to serine ratio	MR Egger	3	-0.724215	2.91076683208615	0.844757549684402	-6.42932	4.98088770400389	0.484704773952965	0.0016135504528337	145.603577179876	1
GCST90200195	ID	exposure	N-acetyl-isoputreanine levels	Weighted median	7	0.0271806290361253	0.139206772953235	0.845194388948607	-0.245665	0.300025904024465	1.02755339198034	0.782184489681975	1.34989377480447	1
GCST90199682	ID	exposure	Homocitrulline levels	Inverse variance weighted	3	-0.0526182	0.269543858650715	0.845227066250092	-0.580924	0.475687795148327	0.948742203645913	0.559381186268916	1.60912056228181	1
GCST90199805	ID	exposure	Octadecanedioate levels	Inverse variance weighted	4	0.0501509692368901	0.257374147843043	0.845505460891343	-0.454302	0.554604299009254	1.05142981795194	0.634890738317941	1.74125183335852	1
GCST90200147	ID	exposure	N,N,N-trimethyl-5-aminovalerate levels	MR Egger	5	-0.192027	0.906931271191101	0.845884487003313	-1.96961	1.58555860600617	0.825284845035667	0.139510979173787	4.88201774139305	1
GCST90200892	ID	exposure	Hypotaurine to taurine ratio	Inverse variance weighted	3	-0.0705813	0.363471545720726	0.846029857116755	-0.782985	0.641822964157788	0.931852009071352	0.457039483315875	1.8999412490806	1
GCST90200079	ID	exposure	1-oleoyl-2-arachidonoyl-GPE (18:1/20:4) levels	Inverse variance weighted	5	-0.0207675	0.108094283726311	0.847645422862969	-0.232632	0.191097337829882	0.979446700315924	0.792444938104258	1.21057728131205	1
GCST90199937	ID	exposure	2-aminooctanoate levels	Inverse variance weighted	3	0.0315463306400388	0.16444412054589	0.847870535767156	-0.290764	0.353856806909982	1.03204918998753	0.747692003650234	1.4245511859883	1
GCST90199964	ID	exposure	Etiocholanolone glucuronide levels	MR Egger	4	0.0805059510859858	0.370007639176689	0.84793746177832	-0.644709	0.805720923872297	1.0838352966201	0.524815229734314	2.23830956810128	1
GCST90200127	ID	exposure	Behenoylcarnitine (C22) levels	Inverse variance weighted	3	0.044652923566859	0.235553575449185	0.849649317018002	-0.417032	0.506337931447261	1.04566487128618	0.658999776049489	1.65920393721017	1
GCST90199858	ID	exposure	5alpha-androstan-3alpha,17beta-diol monosulfate (1) levels	MR Egger	5	0.0186478601098281	0.0917178418823252	0.851896275385631	-0.161119	0.198414830199186	1.01882281728672	0.851190679764468	1.2194681611308	1
GCST90200322	ID	exposure	Beta-hydroxyisovalerate levels	Inverse variance weighted	4	-0.0600932	0.322611940053509	0.852232323449725	-0.692413	0.572226184820076	0.941676748566421	0.500367415112902	1.77220792563109	1
GCST90200015	ID	exposure	N-acetylkynurenine (2) levels	MR Egger	4	0.045481607556371	0.215284571359949	0.852254137029067	-0.376476	0.467439367421871	1.04653175616061	0.686275483577208	1.59590243693935	1
GCST90200055	ID	exposure	Lactosyl-N-palmitoyl-sphingosine (d18:1/16:0) levels	Inverse variance weighted	3	-0.0475781	0.257234960612264	0.853260671848207	-0.551759	0.456602430502727	0.953536006407717	0.575936069384919	1.57870111605791	1
GCST90199846	ID	exposure	Glycosyl-N-stearoyl-sphingosine (d18:1/18:0) levels	Inverse variance weighted	5	0.0591092369255374	0.320319875977873	0.853596200325496	-0.568718	0.686936193842168	1.06089112289533	0.566251065793243	1.98761652317857	1
GCST90200787	ID	exposure	Glutamine to asparagine ratio	MR Egger	6	0.0939229437392628	0.478226767226144	0.853873059464602	-0.843402	1.03124740750251	1.09847509827231	0.430244546128132	2.80456208540762	1
GCST90200145	ID	exposure	Glycosyl ceramide (d18:1/20:0, d16:1/22:0) levels	MR Egger	5	-0.214634	1.07483342849915	0.854491836510576	-2.32131	1.89203939157152	0.806836584865059	0.0981451623169666	6.63288194047007	1
GCST90201019	ID	exposure	Glucuronate to etiocholanolone glucuronide ratio	Inverse variance weighted	2	0.0921555059107757	0.505307921805084	0.855288484778105	-0.898248	1.08255903264874	1.0965353265479	0.407282585650078	2.9522247322417	1
GCST90200238	ID	exposure	Pregnenetriol disulfate levels	Weighted median	5	-0.02401	0.132925513760542	0.856660215613689	-0.284544	0.23652404548816	0.976275984553333	0.752357274751147	1.26683801699244	1
GCST90200801	ID	exposure	5-methylthioadenosine (MTA) to phosphate ratio	MR Egger	3	-0.75719	3.33056746570716	0.857686151601468	-7.2851	5.77072175484839	0.4689821936266	0.000685677806273192	320.769165818948	1
GCST90200143	ID	exposure	Nervonoylcarnitine (C24:1) levels	MR Egger	4	-0.248129	1.22540942774556	0.858266028713802	-2.64993	2.1536739225134	0.780259629876329	0.0706560857424059	8.61645651068607	1
GCST90200907	ID	exposure	Retinol (Vitamin A) to linoleoyl-arachidonoyl-glycerol (18:2 to 20:4) [1] ratio	Weighted median	3	0.0319829071393612	0.180660956446734	0.85948265984287	-0.322113	0.38607838177496	1.03249985677813	0.724616617460402	1.47119998156143	1
GCST90199799	ID	exposure	Glutarylcarnitine (c5-dc) levels	MR Egger	10	-0.0465937	0.25675280940848	0.860509857771638	-0.549829	0.456641779018773	0.954475095887433	0.577048342283871	1.57876323682628	1
GCST90200646	ID	exposure	X-24801 levels	Inverse variance weighted	9	0.0383520414224252	0.218464540841187	0.860645359926985	-0.389838	0.466542541471151	1.03909697367342	0.677166256030327	1.59447183181687	1
GCST90200052	ID	exposure	1-(1-enyl-palmitoyl)-2-arachidonoyl-gpc (p-16:0/20:4) levels	Inverse variance weighted	3	-0.022846	0.130492682919892	0.861020442655167	-0.278612	0.232919608995302	0.977412945375748	0.756833718608193	1.26227999929092	1
GCST90200046	ID	exposure	1-stearoyl-2-docosahexaenoyl-gpc (18:0/22:6) levels	MR Egger	3	0.147273726320742	0.664078708100919	0.861064491690719	-1.15432	1.44886799419854	1.1586710783977	0.315271678148675	4.25829137523162	1
GCST90200673	ID	exposure	Carnitine C4 levels	MR Egger	7	0.11376052317583	0.619806214864378	0.861583725167779	-1.10106	1.32858070431001	1.12048376285913	0.332518541025447	3.77568077545148	1
GCST90199917	ID	exposure	Pregnanediol-3-glucuronide levels	Inverse variance weighted	5	-0.0322951	0.185639406690125	0.861891468926151	-0.396148	0.331558123459862	0.968220804734488	0.672906862284288	1.39313711787449	1
GCST90200432	ID	exposure	Threonine levels	Weighted median	3	0.0612957338796565	0.35302630301832	0.862156750249161	-0.630636	0.753227287795564	1.06321329589114	0.532253276100537	2.12384322148573	1
GCST90200685	ID	exposure	1-stearoyl-2-arachidonoyl-gpc (18:0/20:4) levels	MR Egger	5	-0.0244006	0.129524601438152	0.862597410668043	-0.278269	0.229467648609601	0.975894717102168	0.757093295791773	1.25793017077496	1
GCST90200926	ID	exposure	N-stearoyl-sphingosine (d18:1 to 18:0) to N-palmitoyl-sphinganine (d18:0 to 16:0) ratio	Weighted median	5	-0.0494008	0.286242556832216	0.86297859490762	-0.610436	0.511634586258843	0.951799548050086	0.543113891273309	1.66801548298544	1
GCST90199660	ID	exposure	1,2-dipalmitoyl-gpc (16:0/16:0) levels	MR Egger	3	0.132121269211229	0.605333914688267	0.863195665834622	-1.05433	1.31857574200023	1.14124670896407	0.348424678194397	3.73809357440135	1
GCST90200628	ID	exposure	X-24556 levels	Inverse variance weighted	3	-0.0400355	0.233350508878646	0.863776946632584	-0.497403	0.417331451990373	0.960755288103042	0.608108144971582	1.51790554237864	1
GCST90200629	ID	exposure	X-24337 levels	Inverse variance weighted	2	0.0561811721963085	0.328290529973367	0.864119598086453	-0.587268	0.699630610944108	1.05778930838979	0.555843629301264	2.01300898662869	1
GCST90200471	ID	exposure	X-11381 levels	MR Egger	5	-0.141249	0.767176740689216	0.865665555477576	-1.64491	1.36241784286668	0.868273459106765	0.193028973296874	3.9056250826644	1
GCST90200726	ID	exposure	N-acetylputrescine to (N(1) + N(8))-acetylspermidine ratio	Weighted median	5	-0.0186957	0.110590757084999	0.865754762685859	-0.235454	0.198062157828139	0.981477954979406	0.790212320151489	1.21903816423146	1
GCST90199937	ID	exposure	2-aminooctanoate levels	Weighted median	3	0.0214396781092808	0.128694942624042	0.867690292547246	-0.230802	0.273681765652404	1.02167115934253	0.79389631696134	1.31479632230506	1
GCST90200452	ID	exposure	Plasma free asparagine levels	MR Egger	4	0.231618680864921	1.22928153823232	0.867935366385775	-2.17777	2.64101049580026	1.26063893141855	0.113293539464452	14.0273710479913	1
GCST90199962	ID	exposure	Acisoga levels	MR Egger	4	0.0834241039161104	0.443529711065263	0.868160284626581	-0.785894	0.952742337604027	1.08700271291303	0.455712	2.59281027984706	1
GCST90200001	ID	exposure	Sphingomyelin (d18:1/20:0, d16:1/22:0) levels	MR Egger	4	-0.431525	2.29921011630429	0.868440971889136	-4.93798	4.07492722998199	0.649518085512438	0.00716909089045271	58.8461981936322	1
GCST90199838	ID	exposure	5alpha-pregnan-3beta,20alpha-diol disulfate levels	Inverse variance weighted	3	-0.0308584	0.187951150170281	0.869586846433528	-0.399243	0.337525814035185	0.96961282146289	0.6708278752712	1.40147578567027	1
GCST90200179	ID	exposure	Glyco-beta-muricholate levels	MR Egger	3	-0.0556815	0.268076295601037	0.869623123407902	-0.581111	0.469748080844723	0.945840377289948	0.55927666606751	1.59959117479792	1
GCST90199758	ID	exposure	N4-acetylcytidine levels	Weighted median	6	0.0357231818000188	0.21841843233528	0.870082355084508	-0.392377	0.463823309177168	1.03636892100043	0.675449458282101	1.5901419821215	1
GCST90199708	ID	exposure	Propionylcarnitine (c3) levels	Inverse variance weighted	4	0.0287774340268249	0.176716089729641	0.870640020031935	-0.317586	0.375140969896922	1.02919550508315	0.727904004199579	1.45519653906579	1
GCST90200904	ID	exposure	Phosphate to linoleoyl-arachidonoyl-glycerol (18:2 to 20:4) [1] ratio	Weighted median	3	0.0275495580642858	0.16996444940466	0.871234886110735	-0.305581	0.36067987889742	1.02793255619267	0.736695404866145	1.43430423632517	1
GCST90199634	ID	exposure	5-hydroxylysine levels	MR Egger	3	-0.186734	0.917908095230368	0.872233233478387	-1.98583	1.61236588767724	0.829664415210234	0.1372661076398	5.01466132974661	1
GCST90201016	ID	exposure	Bilirubin (Z,Z) to etiocholanolone glucuronide ratio	Inverse variance weighted	4	0.0185148693603187	0.115794677256703	0.872964607433724	-0.208443	0.245472436783456	1.01868733228596	0.811847553807243	1.27822505111134	1
GCST90199650	ID	exposure	Indolelactate levels	MR Egger	3	-0.304278	1.50610110548339	0.873091679678061	-3.25624	2.64767992608133	0.737655592110764	0.0385331485278481	14.1212382938039	1
GCST90199634	ID	exposure	5-hydroxylysine levels	Weighted median	3	0.0296456532070944	0.185681719833576	0.873150143117087	-0.334291	0.393581824080903	1.03008946037932	0.715845786167882	1.48228056501503	1
GCST90200652	ID	exposure	X-24949 levels	Inverse variance weighted	3	-0.0245204	0.156353927558676	0.875381920206561	-0.330974	0.281933324840868	0.975777809024678	0.718223791487984	1.32569032642652	1
GCST90200532	ID	exposure	X-16935 levels	Weighted median	3	-0.0427525	0.276006503387137	0.87690263332527	-0.583725	0.498220207393897	0.95814846487509	0.557816465330458	1.64578949852014	1
GCST90201001	ID	exposure	Serine to alpha-ketobutyrate ratio	Inverse variance weighted	3	-0.0719849	0.468034890565732	0.877765571615374	-0.989333	0.845363513973976	0.930544973421912	0.371824519773369	2.32882422086788	1
GCST90200665	ID	exposure	X-25433 levels	MR Egger	3	-0.0659317	0.340009799630471	0.878065620518612	-0.732351	0.600487524719162	0.936194820543631	0.480777405781495	1.82300734492306	1
GCST90200148	ID	exposure	Eicosenoylcarnitine (C20:1) levels	MR Egger	3	0.391892743202331	2.04706150385313	0.879581488341762	-3.62035	4.40413329075447	1.47977898653493	0.0267733629809885	81.7882	1
GCST90200599	ID	exposure	X-23639 levels	MR Egger	3	0.909503828604056	4.75553139885326	0.879698069466889	-8.41134	10.2303453703564	2.48309018935766	0.000222332241138731	27732.0862548089	1
GCST90199851	ID	exposure	Androstenediol (3beta,17beta) disulfate (2) levels	MR Egger	4	-0.108057	0.631007676858028	0.879789933315329	-1.34483	1.12871845890422	0.89757680315277	0.260583577482583	3.09169183008778	1
GCST90200052	ID	exposure	1-(1-enyl-palmitoyl)-2-arachidonoyl-gpc (p-16:0/20:4) levels	MR Egger	3	0.0693472192400982	0.369422464057257	0.881869810563812	-0.654721	0.793415248792323	1.07180829700899	0.519587105700699	2.21093443800558	1
GCST90200895	ID	exposure	Hypotaurine to cysteine ratio	Weighted median	3	-0.0562939	0.380146158838317	0.882275837567266	-0.80138	0.688792599827213	0.945261309714706	0.448709163974986	1.99130977341344	1
GCST90201014	ID	exposure	Glucuronate to androsterone glucuronide ratio	Inverse variance weighted	2	-0.0649237	0.449381761073621	0.885126737339946	-0.945712	0.815864584916712	0.937138995477235	0.388402961201274	2.26112976617852	1
GCST90200787	ID	exposure	Glutamine to asparagine ratio	Inverse variance weighted	6	0.0270779333021352	0.187440268661288	0.885135925755889	-0.340305	0.394460859878259	1.02744787204886	0.711553270702934	1.48358411554326	1
GCST90199854	ID	exposure	5alpha-pregnan-3beta,20alpha-diol monosulfate (2) levels	MR Egger	4	0.0760947280076059	0.467638415335664	0.885692844207105	-0.840477	0.992666022065507	1.07906478697335	0.431504833866282	2.69841893554931	1
GCST90200379	ID	exposure	Hypotaurine levels	Inverse variance weighted	3	-0.0466041	0.325391739500157	0.88611275853634	-0.684372	0.591163689731426	0.954465176778901	0.504406933420186	1.80608892012332	1
GCST90200190	ID	exposure	Dodecadienoate (12:2) levels	Weighted median	4	0.0429810503801912	0.301108596251269	0.886493401827877	-0.547192	0.633153899032678	1.04391811281183	0.578572278877983	1.88354172164969	1
GCST90200348	ID	exposure	Quinolinate levels	MR Egger	3	-0.541149	3.0170901024923	0.887016548465302	-6.45465	5.37234809293545	0.582079345569531	0.00157319749636789	215.367978477523	1
GCST90200704	ID	exposure	Bilirubin (z,z) levels	Inverse variance weighted	3	0.0343450365273375	0.244901481160495	0.888470198371647	-0.445662	0.514351939601908	1.0349416377989	0.640400276212485	1.67255423433714	1
GCST90199842	ID	exposure	Androstenediol (3beta,17beta) disulfate (1) levels	Weighted median	3	0.0234968406441813	0.169668496668644	0.889855731540006	-0.309053	0.356047094114724	1.02377506627181	0.734141556403541	1.42767478176064	1
GCST90200147	ID	exposure	N,N,N-trimethyl-5-aminovalerate levels	Inverse variance weighted	5	-0.0302194	0.21846782664688	0.889984030882843	-0.458416	0.397977505988032	0.970232607932975	0.632284154412679	1.48881054020851	1
GCST90199621	ID	exposure	Carnitine levels	Inverse variance weighted	4	0.0202858906069981	0.149250687542247	0.89188591671394	-0.272245	0.312817238189802	1.02049304770337	0.761667281595555	1.36727162315461	1
GCST90200195	ID	exposure	N-acetyl-isoputreanine levels	Inverse variance weighted	7	0.0157117300200232	0.115803963349977	0.892078025732013	-0.211264	0.242687498185979	1.01583580822618	0.809560283862711	1.27467022511387	1
GCST90200676	ID	exposure	N-acetyl-L-glutamine levels	MR Egger	3	0.0441962190030355	0.258548147649207	0.892217976268129	-0.462558	0.550950588395482	1.04518742040253	0.629670790845295	1.73490141142038	1
GCST90200681	ID	exposure	Orotidine levels	Inverse variance weighted	3	-0.0233798	0.175190711318364	0.893834723693363	-0.366754	0.319993977672333	0.976891373827017	0.692980366962041	1.37711947084629	1
GCST90200704	ID	exposure	Bilirubin (z,z) levels	Weighted median	3	-0.013714	0.102816507260877	0.89388994511262	-0.215234	0.187806309291158	0.986379564165726	0.806352409687146	1.20659978554694	1
GCST90200908	ID	exposure	Retinol (Vitamin A) to linoleoyl-arachidonoyl-glycerol (18:2 to 20:4) [2] ratio	Weighted median	3	-0.0206189	0.156464842533655	0.8951585463853	-0.32729	0.286052201915579	0.979592226369727	0.720874672888778	1.33116194264194	1
GCST90199954	ID	exposure	N2,N5-diacetylornithine levels	Inverse variance weighted	3	0.0212535608539655	0.161392422144733	0.895230511063962	-0.295076	0.337582708257643	1.02148102640457	0.744475313018884	1.40155552381369	1
GCST90200307	ID	exposure	Urate levels	Inverse variance weighted	5	0.0264958615467626	0.202146508555978	0.8957179032135	-0.369711	0.422703018316479	1.02684999768219	0.690933777727558	1.52608101055335	1
GCST90199781	ID	exposure	Hexanoylglycine levels	Inverse variance weighted	3	-0.0230875	0.1800336107533	0.897959304056638	-0.375953	0.329778425550232	0.977177024414367	0.686634378480366	1.3906599596085	1
GCST90199634	ID	exposure	5-hydroxylysine levels	Inverse variance weighted	3	-0.0272607	0.212598438027101	0.897969819822065	-0.443954	0.389432209263642	0.97310749084045	0.641495142018345	1.47614241590425	1
GCST90199780	ID	exposure	1-stearoyl-GPG (18:0) levels	MR Egger	3	-0.122174	0.759918195665883	0.898517576180967	-1.61161	1.36726584818321	0.884994529524182	0.199565359687271	3.92460554534647	1
GCST90200343	ID	exposure	N-formylmethionine levels	Inverse variance weighted	3	0.0447187908185777	0.360443588577956	0.901263025757791	-0.661751	0.751188224431371	1.04573374862582	0.515947303975431	2.11951698281786	1
GCST90199850	ID	exposure	5alpha-androstan-3alpha,17alpha-diol monosulfate levels	MR Egger	5	0.0243865543542253	0.183968598755872	0.902934254065648	-0.336192	0.384965007915735	1.02468633830977	0.71448598336581	1.46956289747269	1
GCST90200656	ID	exposure	X-25371 levels	MR Egger	4	0.0659614100021191	0.482519801471479	0.903785561260438	-0.879777	1.01170022088622	1.06818549509463	0.414875252268977	2.75027311388242	1
GCST90200136	ID	exposure	Cerotoylcarnitine (C26) levels	Weighted median	7	0.0240242305205514	0.198855837933301	0.903839709981858	-0.365733	0.413781672869821	1.02431513727891	0.693687844236417	1.51252686518337	1
GCST90200117	ID	exposure	Glycosyl-N-(2-hydroxynervonoyl)-sphingosine (d18:1/24:1(2OH)) levels	Weighted median	6	0.0232136307626186	0.193141257387055	0.904332708765377	-0.355343	0.401770495241246	1.02348516411006	0.700932818139774	1.49446830572642	1
GCST90200424	ID	exposure	Dimethylglycine levels	Weighted median	3	0.0195355664385186	0.164582972618729	0.90551511812693	-0.303047	0.342118192771228	1.01972763429591	0.738564338793008	1.40792669443815	1
GCST90201015	ID	exposure	Bilirubin (Z,Z) to androsterone glucuronide ratio	Weighted median	7	-0.0150368	0.126908206072833	0.905682674733244	-0.263777	0.233703252197016	0.985075656918167	0.768144881677652	1.26326956411326	1
GCST90199961	ID	exposure	Methionine sulfone levels	MR Egger	7	-0.0298244	0.241815146264037	0.906645921818834	-0.503782	0.444133308328271	0.970615979761666	0.604241053765382	1.55913831789142	1
GCST90200384	ID	exposure	Guanidinoacetate levels	Weighted median	3	0.0308723999402289	0.263431597330785	0.906706931133055	-0.485454	0.547198330708568	1.03135389467142	0.615418022416643	1.72840381222016	1
GCST90200343	ID	exposure	N-formylmethionine levels	Weighted median	3	0.0345132631286794	0.300435772377049	0.908542344231834	-0.554341	0.623367376987696	1.03511575715856	0.574450785246358	1.8651983046005	1
GCST90200626	ID	exposure	X-24418 levels	MR Egger	4	0.0520352270900693	0.406858346568738	0.90993200577383	-0.745407	0.849477586364796	1.05341285052912	0.474541059667082	2.33842490771693	1
GCST90200372	ID	exposure	Arginine levels	Inverse variance weighted	2	0.0601432727635669	0.533952775398488	0.910317705514638	-0.986404	1.1066907125446	1.06198868970056	0.372915223871176	3.02433342716394	1
GCST90200190	ID	exposure	Dodecadienoate (12:2) levels	Inverse variance weighted	4	0.0282509783894761	0.251173606124905	0.910446074380743	-0.464049	0.520551246394289	1.02865382190616	0.628732563717128	1.68295511698389	1
GCST90199793	ID	exposure	1-linoleoyl-GPE (18:2) levels	Weighted median	3	-0.0202258	0.180765740645837	0.910911080236492	-0.374527	0.334075076579628	0.979977393847418	0.687614700165963	1.39664799519293	1
GCST90199863	ID	exposure	16a-hydroxy DHEA 3-sulfate levels	MR Egger	4	0.0138660947636831	0.110598886966912	0.911694351677028	-0.202908	0.230639913218831	1.01396	0.816353568043844	1.25940566245941	1
GCST90201004	ID	exposure	Glucose to N-stearoyl-sphingosine (d18:1 to 18:0) ratio	Inverse variance weighted	4	-0.0565733	0.512629517099214	0.91212463472787	-1.06133	0.948180551310818	0.944997211578205	0.345996314499013	2.58100937052939	1
GCST90199781	ID	exposure	Hexanoylglycine levels	Weighted median	3	-0.0169448	0.1568093942238	0.913948054716479	-0.324291	0.290401581046813	0.983197924563814	0.723039630532934	1.33696427975058	1
GCST90200018	ID	exposure	Adipoylcarnitine (C6-DC) levels	MR Egger	3	-0.270641	2.05421528772576	0.916606343446343	-4.2969	3.75562136636187	0.762890631878459	0.0136106519454431	42.7607816687113	1
GCST90200884	ID	exposure	Mannose to N-acetylglucosamine to N-acetylgalactosamine ratio	Weighted median	3	0.0201820825419703	0.195641275245225	0.917837086887126	-0.363275	0.40363898202261	1.02039	0.695395300829311	1.49726331040231	1
GCST90200590	ID	exposure	X-21470 levels	MR Egger	4	0.0887028601237544	0.770576555732143	0.918871604608535	-1.42163	1.59903290935875	1.0927559067258	0.241321022305679	4.94824470854244	1
GCST90200266	ID	exposure	Cis-3,4-methyleneheptanoylcarnitine levels	Inverse variance weighted	2	0.0330355379812963	0.324405421717374	0.918888349090671	-0.602799	0.668870164547349	1.03358727019371	0.547277611644993	1.95203060087804	1
GCST90200661	ID	exposure	X-25422 levels	Weighted median	5	-0.0204746	0.202831654251397	0.919595117128998	-0.418025	0.377075455594569	0.979733594384505	0.658346013774496	1.45801432055814	1
GCST90199626	ID	exposure	Xanthurenate levels	Inverse variance weighted	4	-0.0248495	0.247162886252687	0.919916370882252	-0.509289	0.459589731671686	0.97545668245557	0.600922813723789	1.58342422290625	1
GCST90200150	ID	exposure	Arachidonoylcarnitine (C20:4) levels	Inverse variance weighted	8	0.0103877856211893	0.103420728902306	0.919993421259029	-0.192317	0.213092414269708	1.01044192596997	0.825045417186692	1.23749900852653	1
GCST90200532	ID	exposure	X-16935 levels	MR Egger	3	0.191373455839308	1.51891613439114	0.92021051972628	-2.7857	3.16844907924594	1.21091158965338	0.0616857600805529	23.7705894527697	1
GCST90200282	ID	exposure	Picolinate levels	Inverse variance weighted	4	0.0225401162968365	0.231786613082284	0.922531739657655	-0.431762	0.476841877938112	1.02279606413197	0.649364137205726	1.61097869264132	1
GCST90200010	ID	exposure	Sphingomyelin (d18:1/22:1, d18:2/22:0, d16:1/24:1) levels	Weighted median	3	0.0321283356014806	0.335616203527748	0.923735495489997	-0.625679	0.689936094515867	1.03265002256336	0.53489788294061	1.9935881279577	1
GCST90200109	ID	exposure	Linoleoyl-arachidonoyl-glycerol (18:2/20:4) [2] levels	Weighted median	4	-0.015196	0.158789521425693	0.923759803494035	-0.326423	0.296031497241797	0.984918911299563	0.721499620506462	1.34451250460059	1
GCST90199636	ID	exposure	Kynurenine levels	Weighted median	5	0.0244413374748853	0.257684838612335	0.924434185733693	-0.480621	0.529503621155061	1.02474247536275	0.618399279875867	1.69808920382857	1
GCST90200689	ID	exposure	N6-methyllysine levels	MR Egger	4	0.00984535091283415	0.091937908858458	0.924494244722774	-0.170353	0.190043652275412	1.00989397582557	0.84336709726311	1.20930238530587	1
GCST90200137	ID	exposure	Lignoceroylcarnitine (C24) levels	Weighted median	4	0.0161853856751219	0.171136188775228	0.92465156956809	-0.319242	0.351612315674569	1.01631707857061	0.726699997845496	1.42135737891374	1
GCST90199917	ID	exposure	Pregnanediol-3-glucuronide levels	Weighted median	5	0.0221817500223484	0.235155343771036	0.924848551692217	-0.438723	0.483086223813579	1.02242959418606	0.64485955907115	1.62106967379564	1
GCST90200904	ID	exposure	Phosphate to linoleoyl-arachidonoyl-glycerol (18:2 to 20:4) [1] ratio	Inverse variance weighted	3	0.0177849152110783	0.188682487778019	0.924903870287513	-0.352033	0.387602591255996	1.0179440085701	0.703257082310523	1.47344410834702	1
GCST90200743	ID	exposure	Arginine to citrulline ratio	Weighted median	4	0.0307643318283154	0.327790655453826	0.925225455893903	-0.611705	0.673234016517815	1.03124244422554	0.542425053760568	1.96056758698629	1
GCST90200001	ID	exposure	Sphingomyelin (d18:1/20:0, d16:1/22:0) levels	Inverse variance weighted	4	-0.0356771	0.380417946589897	0.925280812606541	-0.781296	0.709942092516132	0.964951842725235	0.457812183752567	2.03387347874095	1
GCST90200628	ID	exposure	X-24556 levels	Weighted median	3	0.0212046864385469	0.226770171030468	0.925500480395019	-0.423265	0.465674221658265	1.02143110333654	0.654905159307432	1.59308792125965	1
GCST90199861	ID	exposure	Pregnenediol sulfate (C21H34O5S) levels	Inverse variance weighted	4	0.0355093152741871	0.394314600872686	0.928244891357447	-0.737347	0.808365932984653	1.03614730007931	0.478381234606323	2.24423775390175	1
GCST90199813	ID	exposure	Deoxycarnitine levels	Inverse variance weighted	5	-0.0152611	0.173113417422725	0.929752160340739	-0.354563	0.32404119678837	0.984854759112262	0.70147964271692	1.3827042689213	1
GCST90200928	ID	exposure	N-palmitoyl-sphingosine (d18:1 to 16:0) to N-stearoyl-sphingosine (d18:1 to 18:0) ratio	Inverse variance weighted	3	0.0435254693665667	0.495322713806411	0.929977654100925	-0.927307	1.01435798842713	1.04448659638525	0.395617655839841	2.75759242269537	1
GCST90200357	ID	exposure	Adenosine 3\',5\'-cyclic monophosphate (camp) levels	Weighted median	3	0.035420158822846	0.404556618338247	0.930231933254009	-0.757511	0.828351130765809	1.03605492498095	0.468831986189671	2.28954047333923	1
GCST90200037	ID	exposure	1-stearoyl-2-linoleoyl-gpc (18:0/18:2) levels	MR Egger	3	0.106081873855363	0.969154541663057	0.930593080524808	-1.79346	2.00562477551495	1.11191290937659	0.16638331470898	7.43073498806541	1
GCST90200454	ID	exposure	Kynurenate levels	Inverse variance weighted	3	0.0194784576367629	0.235354450422781	0.934040607286226	-0.441816	0.480773180465414	1.01966940053545	0.642867741786255	1.61732440252697	1
GCST90200077	ID	exposure	1-stearoyl-2-oleoyl-GPI (18:0/18:1) levels	MR Egger	5	0.12271079908308	1.36997728144383	0.934272702022789	-2.56244	2.80786627071299	1.13055741542345	0.0771159864814187	16.5745149337735	1
GCST90200705	ID	exposure	Ethylmalonate levels	Weighted median	8	-0.00701904	0.085532867900541	0.93459703698572	-0.174663	0.160625382674242	0.993005537505903	0.839739579601744	1.17424499388851	1
GCST90199799	ID	exposure	Glutarylcarnitine (c5-dc) levels	Inverse variance weighted	10	-0.00901429	0.111432811055804	0.935525942801344	-0.227423	0.209394020578652	0.991026217808174	0.796584075706549	1.23293070290421	1
GCST90199648	ID	exposure	1,5-anhydroglucitol (1,5-ag) levels	Weighted median	4	-0.0193378	0.239593540923933	0.93567175746564	-0.488941	0.450265496542311	0.980847932996302	0.613275396412797	1.56872862223149	1
GCST90200983	ID	exposure	Cholesterol to linoleoyl-arachidonoyl-glycerol (18:2 to 20:4) [1] ratio	Weighted median	3	0.0141873123650486	0.176301726890701	0.935862046109327	-0.331364	0.359738697070822	1.01428842991063	0.717943737996351	1.43295493031488	1
GCST90199648	ID	exposure	1,5-anhydroglucitol (1,5-ag) levels	MR Egger	4	-0.0339842	0.380570329707297	0.93698227832665	-0.779902	0.711933675154626	0.966586804549664	0.458450929365395	2.03792814210849	1
GCST90199636	ID	exposure	Kynurenine levels	MR Egger	5	0.0740697354566557	0.872394387714537	0.93768642636298	-1.63582	1.78396273537715	1.07688189972887	0.194791939987511	5.95340149103706	1
GCST90200014	ID	exposure	3beta-hydroxy-5-cholestenoate levels	Weighted median	4	-0.0138986	0.178122651981939	0.937805488962751	-0.363019	0.335221778401282	0.98619752040913	0.695573205401753	1.39825045258804	1
GCST90200698	ID	exposure	N2-acetyl,N6-methyllysine levels	Weighted median	4	0.00446293862807429	0.0575957435820165	0.938235894492585	-0.108425	0.117350596048827	1.00447291237055	0.897246438069693	1.1245136106161	1
GCST90200621	ID	exposure	X-23739 levels	Inverse variance weighted	2	0.0359363586508294	0.482894151171725	0.940677223543199	-0.910536	0.98240889494741	1.03658987441353	0.40230845739263	2.67088237393921	1
GCST90200599	ID	exposure	X-23639 levels	Inverse variance weighted	3	-0.0243775	0.328542774609139	0.940852085432284	-0.668321	0.619566311022309	0.975917204900859	0.512568270840403	1.85812202003829	1
GCST90200282	ID	exposure	Picolinate levels	Weighted median	4	0.0184762909014152	0.256256851953349	0.94252179246238	-0.483787	0.520739720729979	1.01864803365662	0.616444404965177	1.68327234072489	1
GCST90199840	ID	exposure	Pregnenediol disulfate (C21H34O8S2) levels	Weighted median	6	-0.0097592	0.136337136012873	0.942935066047793	-0.27698	0.257461587509024	0.990288267370101	0.75806966922169	1.29364211800972	1
GCST90199856	ID	exposure	Androstenediol (3alpha, 17alpha) monosulfate (3) levels	Inverse variance weighted	7	-0.00798227	0.11175070818776	0.943056104579982	-0.227014	0.211049115075941	0.992049500770396	0.796909895613693	1.23497	1
GCST90200708	ID	exposure	X-12112 levels	Weighted median	7	-0.00438889	0.0622386591221907	0.943782044428088	-0.126377	0.117598878519844	0.995620723758165	0.881282835648772	1.12479284229676	1
GCST90200242	ID	exposure	Taurochenodeoxycholic acid 3-sulfate levels	Weighted median	6	0.0151272804557665	0.216944584479912	0.944409537142511	-0.410084	0.440338666036394	1.01524227689216	0.663594436096324	1.55323315676439	1
GCST90199852	ID	exposure	5alpha-androstan-3beta,17alpha-diol disulfate levels	Inverse variance weighted	2	0.0158217221230625	0.227272887775072	0.944499677227756	-0.429633	0.461276582162204	1.01594754828822	0.65074778562606	1.58609747688937	1
GCST90199708	ID	exposure	Propionylcarnitine (c3) levels	Weighted median	4	0.0132707617924783	0.195599588015924	0.945907768989741	-0.370104	0.396645954303689	1.01335920917339	0.690662200521118	1.4868294312932	1
GCST90200117	ID	exposure	Glycosyl-N-(2-hydroxynervonoyl)-sphingosine (d18:1/24:1(2OH)) levels	MR Egger	6	0.0284056476328928	0.403846140154785	0.947300955463198	-0.763133	0.819944082336271	1.02881293531919	0.466203620201576	2.27037288003561	1
GCST90200235	ID	exposure	Succinoyltaurine levels	Weighted median	4	0.00874387092995796	0.135028356285819	0.948368424034329	-0.255912	0.273399449250162	1.00878221023254	0.774210322824526	1.31442518612905	1
GCST90200357	ID	exposure	Adenosine 3\',5\'-cyclic monophosphate (camp) levels	Inverse variance weighted	3	-0.0276788	0.429255240689292	0.948587163875581	-0.869019	0.813661426001599	0.972700703609929	0.419362693099406	2.25615362160739	1
GCST90201020	ID	exposure	Paraxanthine to 5-acetylamino-6-formylamino-3-methyluracil ratio	Weighted median	5	-0.0047336	0.0734556029109857	0.94861856630929	-0.148707	0.139239381386457	0.995277585510207	0.861821951855953	1.14939921185089	1
GCST90200989	ID	exposure	Histidine to asparagine ratio	MR Egger	3	-0.120359	1.50945301681813	0.949345039768635	-3.07889	2.83816869920934	0.88660189991224	0.0460104319483723	17.0844501049246	1
GCST90201016	ID	exposure	Bilirubin (Z,Z) to etiocholanolone glucuronide ratio	Weighted median	4	0.00801905690970403	0.126461945692085	0.949439363704491	-0.239846	0.25588447046619	1.00805129566375	0.786748730494017	1.29160350096947	1
GCST90200183	ID	exposure	N-acetyl-2-aminooctanoate levels	Weighted median	3	-0.00797503	0.128307284454663	0.950438816409731	-0.259457	0.243507244566465	0.992056683242118	0.771470140968843	1.27571555981335	1
GCST90199964	ID	exposure	Etiocholanolone glucuronide levels	Inverse variance weighted	4	0.00934231723462278	0.152616086700543	0.951188383127526	-0.289785	0.308469847167686	1.00938609289612	0.748424302352377	1.36134046065809	1
GCST90200292	ID	exposure	Trans-4-hydroxyproline levels	Weighted median	3	0.0268238796592386	0.442052060523521	0.951613770621839	-0.839598	0.893245918285339	1.02718687832868	0.431884037291991	2.44304672528862	1
GCST90199876	ID	exposure	Palmitoyl sphingomyelin (d18:1/16:0) levels	Weighted median	4	0.0208311443714895	0.344531022357884	0.951787426481427	-0.65445	0.696111948192942	1.02104962710399	0.519728011294852	2.00593833380617	1
GCST90200147	ID	exposure	N,N,N-trimethyl-5-aminovalerate levels	Weighted median	5	0.0155780405971628	0.260135635291643	0.952247783708484	-0.494288	0.525443885768782	1.0157000108008	0.610005195538723	1.69120938556866	1
GCST90200068	ID	exposure	1,2-dilinoleoyl-GPE (18:2/18:2) levels	Inverse variance weighted	2	-0.0179932	0.300872252042699	0.952312138395119	-0.607703	0.571716400438632	0.982167697752867	0.54460047444142	1.7713047119516	1
GCST90200058	ID	exposure	1-(1-enyl-stearoyl)-2-arachidonoyl-GPE (p-18:0/20:4) levels	MR Egger	3	0.0595554091912811	0.813260325441134	0.953463124827395	-1.53443	1.6535456470559	1.06136456870268	0.215577494965321	5.22547470865941	1
GCST90200705	ID	exposure	Ethylmalonate levels	MR Egger	8	-0.00956279	0.158018781001444	0.953709416303419	-0.31928	0.300154015920097	0.990482783279422	0.726672339238867	1.35006672333301	1
GCST90199763	ID	exposure	1-methylxanthine levels	Weighted median	3	-0.0094665	0.163221528433061	0.953750306285174	-0.329381	0.310447690872546	0.990578161445138	0.719369100372939	1.36403564376525	1
GCST90200135	ID	exposure	Arachidoylcarnitine (C20) levels	MR Egger	4	0.044672305943549	0.68619225214482	0.954014820159551	-1.30026	1.3896091201474	1.04568513895302	0.272459715656512	4.01328103566587	1
GCST90200052	ID	exposure	1-(1-enyl-palmitoyl)-2-arachidonoyl-gpc (p-16:0/20:4) levels	Weighted median	3	-0.00610908	0.107824048851666	0.954817746933584	-0.217444	0.205226056429496	0.993909543163923	0.804572486688578	1.22780258626304	1
GCST90200292	ID	exposure	Trans-4-hydroxyproline levels	Inverse variance weighted	3	0.021054758355234	0.382236268883357	0.956072260505138	-0.728128	0.770237845366615	1.02127797360849	0.482811809964784	2.16028000527563	1
GCST90199926	ID	exposure	N-acetylcarnosine levels	Inverse variance weighted	2	-0.0133608	0.244982602426259	0.956506803594132	-0.493527	0.466805122482441	0.986728080742908	0.610469662812748	1.59489056481621	1
GCST90199817	ID	exposure	Indoleacetylglutamine levels	Inverse variance weighted	3	-0.014491	0.270171405443905	0.957225013305583	-0.544027	0.51504498670081	0.985613520783813	0.580406288861231	1.67371379496566	1
GCST90200907	ID	exposure	Retinol (Vitamin A) to linoleoyl-arachidonoyl-glycerol (18:2 to 20:4) [1] ratio	Inverse variance weighted	3	0.00983808925740176	0.192279478556635	0.959193586481639	-0.36703	0.386705867228406	1.00988664235012	0.692789076722584	1.47212342784322	1
GCST90200854	ID	exposure	Arginine to phosphate ratio	Inverse variance weighted	2	0.0279860254774037	0.559320917071216	0.960093922545659	-1.06828	1.12425502293699	1.02838131318311	0.343597978569301	3.07792301255031	1
GCST90199817	ID	exposure	Indoleacetylglutamine levels	Weighted median	3	0.0129579856740161	0.263081857085207	0.960716417590545	-0.502682	0.528598425561022	1.01304230417608	0.604905849203363	1.69655279644249	1
GCST90200131	ID	exposure	Sphingomyelin (d18:1/19:0, d19:1/18:0) levels	MR Egger	4	0.218661906521508	3.96383192091445	0.961022610150882	-7.55045	7.98777247151382	1.24441047848963	0.000525874136294556	2944.7301779972	1
GCST90200512	ID	exposure	X-13684 levels	MR Egger	5	-0.0205085	0.407774396895152	0.963049571209476	-0.819746	0.778729315568474	0.979700366687589	0.44054339726621	2.17870206305193	1
GCST90199819	ID	exposure	Tryptophan betaine levels	Weighted median	4	0.0112626942004176	0.259211892252059	0.965343013327818	-0.496793	0.519318003014454	1.01132635712159	0.60847916041292	1.68088090299553	1
GCST90200089	ID	exposure	Methylsuccinoylcarnitine levels	Weighted median	7	-0.00672494	0.154899345228548	0.965370789169348	-0.310328	0.296877774879008	0.993297620047986	0.733206675522879	1.34565081706243	1
GCST90200512	ID	exposure	X-13684 levels	Weighted median	5	-0.00837227	0.197181933045724	0.96613228163604	-0.394849	0.378104313964178	0.991662675082566	0.673781864536114	1.45951518274978	1
GCST90200341	ID	exposure	N-stearoyl-sphingosine (d18:1/18:0) levels	Inverse variance weighted	4	0.018932525263363	0.457738320596113	0.967008085230666	-0.878235	0.916099633631745	1.01911288192412	0.415515823198445	2.49952230003924	1
GCST90200067	ID	exposure	1-stearoyl-2-linoleoyl-GPI (18:0/18:2) levels	MR Egger	4	-0.114141	2.59839977142373	0.968953462864694	-5.20701	4.97872206119038	0.892131718521233	0.0054780556860737	145.288593034018	1
GCST90199916	ID	exposure	Carnitine C18:2 levels	MR Egger	4	0.0194050837324364	0.451912376253094	0.96965087404122	-0.866343	0.905153341188501	1.01959458615515	0.420486386888393	2.47231100109984	1
GCST90200109	ID	exposure	Linoleoyl-arachidonoyl-glycerol (18:2/20:4) [2] levels	Inverse variance weighted	4	-0.00546325	0.148777664947217	0.970707526087137	-0.297067	0.286140970180621	0.994551643311384	0.742993876109206	1.33128011282288	1
GCST90200057	ID	exposure	1-(1-enyl-palmitoyl)-2-oleoyl-gpc (p-16:0/18:1) levels	Weighted median	4	0.0109267615476847	0.305182902169606	0.971438662077489	-0.587232	0.609085249800112	1.01098667663374	0.555863940113369	1.83874863356397	1
GCST90200599	ID	exposure	X-23639 levels	Weighted median	3	0.0138260121162935	0.393384128214957	0.97196305065683	-0.757207	0.784858903417609	1.01392203344215	0.4689745017967	2.19209762142913	1
GCST90200247	ID	exposure	Levulinoylcarnitine levels	Inverse variance weighted	2	-0.0126606	0.375658861116749	0.973114569728945	-0.748952	0.723630811859247	0.9874192517504	0.472861888450621	2.06190602909867	1
GCST90200983	ID	exposure	Cholesterol to linoleoyl-arachidonoyl-glycerol (18:2 to 20:4) [1] ratio	Inverse variance weighted	3	0.00672930636894814	0.210955156030216	0.97455241524349	-0.406743	0.420201412188171	1.00675199902444	0.665815416371964	1.52226812809854	1
GCST90199799	ID	exposure	Glutarylcarnitine (c5-dc) levels	Weighted median	10	0.00484078641771879	0.153581419599745	0.974855361262426	-0.296179	0.30586036883322	1.00485252195306	0.743654453692842	1.35779270313154	1
GCST90200343	ID	exposure	N-formylmethionine levels	MR Egger	3	0.0666854878532473	1.82246566560092	0.976715957189708	-3.50535	3.63871819243105	1.06895922463893	0.0300363424129507	38.0430416004306	1
GCST90200774	ID	exposure	Uridine to pseudouridine ratio	Inverse variance weighted	3	0.00975274553026136	0.382904497608306	0.979679727343145	-0.74074	0.760245560842541	1.00980045853775	0.476760948555779	2.13880136188155	1
GCST90200309	ID	exposure	Vanillylmandelate (VMA) levels	MR Egger	4	-0.024307	0.866738282066128	0.980173641637904	-1.72311	1.67450003612228	0.975986039241358	0.178509397948502	5.33612661148986	1
GCST90200243	ID	exposure	Hydroxypalmitoyl sphingomyelin (d18:1/16:0(OH)) levels	Inverse variance weighted	3	0.00446602858030205	0.184372259494145	0.980674821551924	-0.356904	0.365835657188827	1.00447601614866	0.699839959035225	1.44171828714785	1
GCST90200183	ID	exposure	N-acetyl-2-aminooctanoate levels	Inverse variance weighted	3	-0.00429814	0.179255735589988	0.980870376686213	-0.355639	0.347043097071546	0.995711079119222	0.700725265710627	1.41488	1
GCST90199835	ID	exposure	5alpha-androstan-3beta,17beta-diol disulfate levels	Inverse variance weighted	4	-0.0031113	0.130964253724288	0.98104657548825	-0.259801	0.253578641869522	0.996893539633807	0.771204860855074	1.28862871567193	1
GCST90200127	ID	exposure	Behenoylcarnitine (C22) levels	Weighted median	3	0.0059210789777564	0.262494949597411	0.982003703682946	-0.508569	0.520411180188681	1.00593864321519	0.601355489744603	1.68271940835424	1
GCST90200098	ID	exposure	Ceramide (d18:1/24:1) levels	Inverse variance weighted	3	-0.00670959	0.319473480362333	0.983244052679111	-0.632878	0.619458436439846	0.993312873937301	0.53106141431705	1.85792158671224	1
GCST90199708	ID	exposure	Propionylcarnitine (c3) levels	MR Egger	4	0.00751947755850973	0.352746853154766	0.984928371171838	-0.683864	0.698903309741852	1.00754781982503	0.504663022495965	2.01154545505121	1
GCST90200344	ID	exposure	N6,n6,n6-trimethyllysine levels	MR Egger	3	0.00799832323540142	0.379187438932723	0.986573564361986	-0.735209	0.751205703543538	1.00803039527318	0.479405225444909	2.11955403041672	1
GCST90200704	ID	exposure	Bilirubin (z,z) levels	MR Egger	3	-0.0169094	0.808431119565223	0.986686200082338	-1.60143	1.56761559241554	0.983232759587959	0.201607125981304	4.79520083837019	1
GCST90199842	ID	exposure	Androstenediol (3beta,17beta) disulfate (1) levels	Inverse variance weighted	3	0.00253270824506694	0.158683477577793	0.987265699988773	-0.308487	0.313552324297542	1.00253591826003	0.734557569105382	1.36827705502453	1
GCST90200238	ID	exposure	Pregnenetriol disulfate levels	Inverse variance weighted	5	-0.00265585	0.172563546088556	0.987720606322793	-0.34088	0.335568703266935	0.997347676575077	0.711143957786412	1.3987356245927	1
GCST90200636	ID	exposure	X-24544 levels	Inverse variance weighted	4	-0.00326879	0.219297379629624	0.98810737034687	-0.433092	0.426554071539361	0.996736544151193	0.648501049673892	1.5319693606449	1
GCST90200487	ID	exposure	X-11880 levels	Inverse variance weighted	2	0.00497519643596949	0.336874118627217	0.988216702018618	-0.655298	0.665248468945315	1.00498759327614	0.519287252410437	1.94497372687414	1
GCST90200149	ID	exposure	Ximenoylcarnitine (C26:1) levels	MR Egger	5	0.0103570665028863	0.663237847789898	0.988521281083593	-1.28959	1.31030324817109	1.01041088656166	0.27538391091962	3.70729777303623	1
GCST90200062	ID	exposure	1-palmitoyl-2-arachidonoyl-GPI (16:0/20:4) levels	MR Egger	3	-0.0181681	1.0674008076315	0.989165247915573	-2.11027	2.07393753293708	0.981995994044254	0.121204796265964	7.95608888449373	1
GCST90199967	ID	exposure	N-acetyltaurine levels	Inverse variance weighted	2	0.00296923908423413	0.23629291137335	0.989974106026742	-0.460165	0.466103	1.00297365164083	0.631179576114182	1.5937716997734	1
GCST90200263	ID	exposure	(2 or 3)-decenoate (10:1n7 or n8) levels	Weighted median	3	0.00323201609533877	0.348368023223747	0.992597659437212	-0.679569	0.686033341613884	1.00323724469081	0.506835234524292	1.98582280902289	1
GCST90199813	ID	exposure	Deoxycarnitine levels	Weighted median	5	0.00147064434483877	0.162032475266415	0.99275831400465	-0.316113	0.319054295867012	1.00147172627255	0.728977065872147	1.37582602454494	1
GCST90199860	ID	exposure	Andro steroid monosulfate C19H28O6S (1) levels	MR Egger	4	-0.00237016	0.260643184434828	0.993570055408143	-0.513231	0.508490481956777	0.997632647074816	0.598558627715713	1.66277930418908	1
GCST90199673	ID	exposure	DHEAS levels	Inverse variance weighted	3	-0.00134262	0.215283408389238	0.995024006959017	-0.423298	0.420612860546688	0.998658281014637	0.654883383052624	1.52289459169094	1
GCST90200330	ID	exposure	1-palmitoyl-2-linoleoyl-gpc (16:0/18:2) levels	Weighted median	4	0.00114632227368322	0.189093741297057	0.995163101457066	-0.369477	0.371770055215915	1.00114697955219	0.691095395365483	1.45029945415337	1
GCST90200697	ID	exposure	N2-acetyl,N6,N6-dimethyllysine levels	Inverse variance weighted	5	-0.000179024	0.0540385872518359	0.997356695527936	-0.106095	0.105736606744111	0.999820991754401	0.899339516810372	1.11153	1
GCST90200902	ID	exposure	Phosphate to linoleoyl-arachidonoyl-glycerol (18:2 to 20:4) [2] ratio	Inverse variance weighted	4	0.000495850292472474	0.159057299928058	0.997512653287857	-0.311256	0.312248158151466	1.00049597324655	0.732525989945184	1.36649375752179	1
GCST90200902	ID	exposure	Phosphate to linoleoyl-arachidonoyl-glycerol (18:2 to 20:4) [2] ratio	Weighted median	4	-0.000475034	0.16300929538695	0.997674845614273	-0.319973	0.319023184933247	0.999525078785623	0.726168459653643	1.37578322197844	1
GCST90200987	ID	exposure	Benzoate to oleoyl-linoleoyl-glycerol (18:1 to 18:2) [2] ratio	Inverse variance weighted	2	-0.000825363	0.56261656130941	0.998829496690527	-1.10355	1.10190309667962	0.999174977031928	0.331690218104211	3.00988868599402	1
GCST90200697	ID	exposure	N2-acetyl,N6,N6-dimethyllysine levels	Weighted median	5	-7.31859e-05	0.0582869167209734	0.998998164160242	-0.114316	0.114169170825701	0.999926816730619	0.891976454794753	1.1209417394847	1
GCST90200547	ID	exposure	X-17654 levels	Inverse variance weighted	4	-0.000129916	0.153298566455102	0.999323816546666	-0.300595	0.300335274257184	0.999870092443902	0.740377486285739	1.35031145636152	1
GCST90200235	ID	exposure	Succinoyltaurine levels	Inverse variance weighted	4	0.000162723124607443	0.216298714747075	0.99939974559389	-0.423783	0.424108204028875	1.00016273636473	0.654566065849626	1.52822694515055	1

## Sheet: Supplement Table S4 pleiotropy_
id.exposure	id.outcome	outcome	exposure	egger_intercept	se	pval
GCST90199732	ID	exposure	1-stearoyl-gpc (18:0) levels	0.15370373711565	0.285892543796631	0.685958846212973
GCST90199962	ID	exposure	Acisoga levels	0.0954162515682399	0.0929314413285545	0.412494992281308
GCST90200059	ID	exposure	Behenoyl dihydrosphingomyelin (d18:0/22:0) levels	0.452141961019265	0.401781899787652	0.3773411690339
GCST90200105	ID	exposure	Glycosyl-N-behenoyl-sphingadienine (d18:2/22:0) levels	0.00633053730266932	0.0684187305847998	0.934713553178669
GCST90200119	ID	exposure	Glycosyl ceramide (d18:1/23:1, d17:1/24:1) levels	0.259408550573832	0.211847010304975	0.435965878496811
GCST90200192	ID	exposure	N,N-dimethylalanine levels	-0.101405	0.128405035894947	0.512447706239918
GCST90200415	ID	exposure	Serine levels	0.00612015667276723	0.255574684316061	0.984758004244821
GCST90200458	ID	exposure	X-11315 levels	NA	NA	NA
GCST90200562	ID	exposure	X-21286 levels	-0.185971	0.165452338076413	0.377790711046632
GCST90200587	ID	exposure	X-21733 levels	0.306179405389547	0.482460742604849	0.639999522300986
GCST90200624	ID	exposure	X-24328 levels	-0.195102	0.120327083320165	0.203374760248547
GCST90200801	ID	exposure	5-methylthioadenosine (MTA) to phosphate ratio	0.146398853025151	0.335514253520785	0.738070562124669
GCST90200863	ID	exposure	Phosphate to serine ratio	0.208068125657845	0.491103729333581	0.744876281910325

## Sheet: Supplement Table S5 heterogenei
id.exposure	id.outcome	outcome	exposure	method	Q	Q_df	Q_pval
GCST90199732	ID	exposure	1-stearoyl-gpc (18:0) levels	Inverse variance weighted	0.289372402781547	2	0.86529377849691
GCST90199732	ID	exposure	1-stearoyl-gpc (18:0) levels	MR Egger	0.000328910323389148	1	0.98553045059328
GCST90199962	ID	exposure	Acisoga levels	Inverse variance weighted	3.46565006936659	3	0.32524459444765
GCST90199962	ID	exposure	Acisoga levels	MR Egger	2.26943889539913	2	0.321512309700628
GCST90200059	ID	exposure	Behenoyl dihydrosphingomyelin (d18:0/22:0) levels	Inverse variance weighted	2.46229248226035	3	0.482144234847473
GCST90200059	ID	exposure	Behenoyl dihydrosphingomyelin (d18:0/22:0) levels	MR Egger	1.19589834509547	2	0.549938308974399
GCST90200105	ID	exposure	Glycosyl-N-behenoyl-sphingadienine (d18:2/22:0) levels	Inverse variance weighted	0.301143751211781	3	0.959813228229613
GCST90200105	ID	exposure	Glycosyl-N-behenoyl-sphingadienine (d18:2/22:0) levels	MR Egger	0.292582620655493	2	0.863906001784292
GCST90200119	ID	exposure	Glycosyl ceramide (d18:1/23:1, d17:1/24:1) levels	Inverse variance weighted	3.89018585940597	2	0.142973936195292
GCST90200119	ID	exposure	Glycosyl ceramide (d18:1/23:1, d17:1/24:1) levels	MR Egger	1.55643415526964	1	0.212188093222565
GCST90200192	ID	exposure	N,N-dimethylalanine levels	Inverse variance weighted	2.1599609690842	3	0.539877806352471
GCST90200192	ID	exposure	N,N-dimethylalanine levels	MR Egger	1.53629706629209	2	0.463871115738229
GCST90200415	ID	exposure	Serine levels	Inverse variance weighted	0.00598663623436863	2	0.997011157392836
GCST90200415	ID	exposure	Serine levels	MR Egger	0.00541319434582182	1	0.941349030884615
GCST90200458	ID	exposure	X-11315 levels	Inverse variance weighted	1.05274971659879	1	0.30487465134673
GCST90200562	ID	exposure	X-21286 levels	Inverse variance weighted	2.00120829166849	3	0.572155956887107
GCST90200562	ID	exposure	X-21286 levels	MR Egger	0.737796816625102	2	0.691495657092678
GCST90200587	ID	exposure	X-21733 levels	Inverse variance weighted	0.99236598486635	2	0.60885021589578
GCST90200587	ID	exposure	X-21733 levels	MR Egger	0.589622996083857	1	0.442564940827967
GCST90200624	ID	exposure	X-24328 levels	Inverse variance weighted	2.90069810397303	4	0.574578490284782
GCST90200624	ID	exposure	X-24328 levels	MR Egger	0.271665903140192	3	0.965266190740168
GCST90200801	ID	exposure	5-methylthioadenosine (MTA) to phosphate ratio	Inverse variance weighted	0.223641962365758	2	0.894204322572692
GCST90200801	ID	exposure	5-methylthioadenosine (MTA) to phosphate ratio	MR Egger	0.0332479007126962	1	0.85531585532271
GCST90200863	ID	exposure	Phosphate to serine ratio	Inverse variance weighted	0.235599275324212	2	0.888874131672969
GCST90200863	ID	exposure	Phosphate to serine ratio	MR Egger	0.0560991956440579	1	0.812771075426363

## Sheet: Supplement Table S6 MR_presso_r
Exposure	MR Analysis	Causal Estimate	Sd	T-stat	P-value	id	RSSobs	Global.Test.Pvalue
beta.exposure	Raw	0.298456597885812	0.184756507316881	1.61540506594401	0.167144599362509	GCST90199962	9.15269806191489	0.35
beta.exposure	Outlier-corrected	NA	NA	NA	NA	GCST90199962	9.15269806191489	0.35
beta.exposure	Raw	-0.668897	0.228498422816008	-2.92736	0.0611310142799801	GCST90200059	4.11466987645673	0.6
beta.exposure	Outlier-corrected	NA	NA	NA	NA	GCST90200059	4.11466987645673	0.6
beta.exposure	Raw	0.359487585928853	0.055809564501627	6.44132576806568	0.00758734944879025	GCST90200105	0.510104029953486	0.96
beta.exposure	Outlier-corrected	NA	NA	NA	NA	GCST90200105	0.510104029953486	0.96
beta.exposure	Raw	0.660962530822539	0.209170651002124	3.15992003493755	0.0341866813172696	GCST90200192	4.80844188119281	0.65
beta.exposure	Outlier-corrected	NA	NA	NA	NA	GCST90200192	4.80844188119281	0.65
beta.exposure	Raw	-0.204702	0.299765918450673	-0.682873	0.543693639021451	GCST90200458	10.9851452413895	0.13
beta.exposure	Outlier-corrected	NA	NA	NA	NA	GCST90200458	10.9851452413895	0.13
beta.exposure	Raw	0.53270764316177	0.221147267780668	2.40883664766822	0.0951163046117384	GCST90200562	4.12873238413027	0.58
beta.exposure	Outlier-corrected	NA	NA	NA	NA	GCST90200562	4.12873238413027	0.58
beta.exposure	Raw	-0.659834	0.198778384680391	-3.31944	0.0210211091330512	GCST90200624	3.83031639066418	0.78
beta.exposure	Outlier-corrected	NA	NA	NA	NA	GCST90200624	3.83031639066418	0.78
beta.exposure	Raw	0.606828747825975	0.119129907439571	5.09384050460872	0.0146263788399039	GCST90200801	0.837620739532773	0.95
beta.exposure	Outlier-corrected	NA	NA	NA	NA	GCST90200801	0.837620739532773	0.95

## Sheet: Supplement Table S7 steiger_res
id.exposure	id.outcome	exposure	outcome	snp_r2.exposure	snp_r2.outcome	correct_causal_direction	steiger_pval
GCST90199732	ID	1-stearoyl-gpc (18:0) levels	exposure	0.000137795302460073	1.06222639118522e-09	TRUE	0.307142884096301
GCST90199962	ID	Acisoga levels	exposure	0.0007904402512018	3.2544277243241e-09	TRUE	0.0191727569298313
GCST90200059	ID	Behenoyl dihydrosphingomyelin (d18:0/22:0) levels	exposure	0.000166334517304117	3.84891041003891e-09	TRUE	0.261889832478755
GCST90200105	ID	Glycosyl-N-behenoyl-sphingadienine (d18:2/22:0) levels	exposure	0.000950998064791333	8.78042325575219e-10	TRUE	0.00720385864133871
GCST90200119	ID	Glycosyl ceramide (d18:1/23:1, d17:1/24:1) levels	exposure	0.000209274148960013	8.84578494757813e-09	TRUE	0.307603607538797
GCST90200192	ID	N,N-dimethylalanine levels	exposure	0.000174741630090056	3.79828479985656e-09	TRUE	0.251583952772477
GCST90200415	ID	Serine levels	exposure	0.000780965135959786	7.92285578464111e-10	TRUE	0.0146755624647902
GCST90200458	ID	X-11315 levels	exposure	0.000770842925825703	3.40638383576568e-09	TRUE	0.0162250594580118
GCST90200562	ID	X-21286 levels	exposure	0.000149098826660981	2.1657433842946e-09	TRUE	0.28884327092359
GCST90200587	ID	X-21733 levels	exposure	7.22411699228845e-05	2.21931453103556e-09	TRUE	0.496704947030019
GCST90200624	ID	X-24328 levels	exposure	0.000232270164105393	2.04311088289867e-09	TRUE	0.196028903086685
GCST90200801	ID	5-methylthioadenosine (MTA) to phosphate ratio	exposure	0.000107202977087617	7.15262345037099e-10	TRUE	0.367061124519153
GCST90200863	ID	Phosphate to serine ratio	exposure	0.000462208151736393	1.19991393477722e-09	TRUE	0.0613053186427132

## Sheet: Supplement Table S8 FDR adjust 
id.exposure	pval	FDR
GCST90200059	0.00799996	0.103999
GCST90200192	0.0101581	0.0660276
GCST90200863	0.0166496	0.0721484
GCST90200624	0.0212934	0.0692037
GCST90200587	0.0213298	0.0554575
GCST90199962	0.0230088	0.0498524
GCST90200458	0.0240216	0.0446116
GCST90200415	0.0294956	0.0479303
GCST90199732	0.0326832	0.0472091
GCST90200801	0.0405032	0.0526542
GCST90200105	0.0412702	0.0487739
GCST90200119	0.0435905	0.047223
GCST90200562	0.049137	0.049137
